# Supplementary material for: Can hippocampal subfield measures supply information that could be used to improve the diagnosis of Alzheimer’s disease?
Source: PLoS One. 2022 Nov 3;17(11):e0275233. doi: 10.1371/journal.pone.0275233 (PMC9632892; doi:10.1371/journal.pone.0275233)
Supplement: S1 File — (XLSX) [file pone.0275233.s005.xlsx]

## Sheet: 478subjects_6diagnosticgroups
Subjects	age	sex	eduyrs	MMSE	amyloid_status	diagnosis	ICV	left_Hippocampal_tail	left_subiculum	left_CA1	left_hippocampal-fissure	left_presubiculum	left_parasubiculum	left_molecular_layer_HP	left_GC-ML-DG	left_CA3	left_CA4	left_fimbria	left_HATA	right_Hippocampal_tail	right_subiculum	right_CA1	right_hippocampal-fissure	right_presubiculum	right_parasubiculum	right_molecular_layer_HP	right_GC-ML-DG	right_CA3	right_CA4	right_fimbria	right_HATA
1	75	F	6	30	negative	NC	1.2801e+06	456.971	393.907	574.781	129.773	256.585	68.5299	527.092	298.261	222.706	257.297	78.824	57.7405	457.516	385.836	559.881	140.073	227.794	52.3064	521.02	296.691	229.148	260.594	54.619	49.2167
2	80	F	6	22	negative	MCI	1.48013e+06	356.531	259.893	434.668	122.79	189.115	28.7527	376.875	216.214	167.229	194.261	7.99279	35.7061	388.407	284.102	519.825	131.432	179.471	22.351	417.064	240.991	178.699	212.845	1.60843	32.315
3	74.15	M	7	27	positive	aAD	1.89016e+06	453.501	418.657	661.788	164.652	245.417	48.892	600.986	373.757	295.841	323.185	84.5987	60.1802	534.139	436.467	712.531	176.18	264.397	76.144	620.192	371.71	299.149	329.629	63.1431	64.46
4	75	F	0	26	negative	NC	1.49917e+06	453.918	369.359	507.705	146.18	259.986	70.1795	470.119	267.075	190.296	228.548	69.0666	53.6368	529.998	395.593	565.5	184.199	253.241	57.2634	532.087	292.809	220.973	257.093	55.4273	47.4311
5	67	F	6	27	negative	MCI	1.23758e+06	480.928	381.234	589.468	193.318	246.903	37.9011	515.149	280.413	221.309	252.79	70.0791	61.5575	528.46	390.147	614.634	177.469	237.279	39.9087	527.393	292.664	227.6	267.392	43.6312	54.2522
6	73.53	M	12	29	negative	NC	1.68188e+06	430.726	494.963	757.937	181.899	317.742	76.0606	639.64	361.845	245.391	305.143	121.672	71.2033	567.084	520.435	841.963	273.612	295.805	47.0051	680.65	359.883	265.053	303.449	95.6077	75.4424
7	72	M	4	27	positive	aAD	1.79869e+06	649.543	572.007	834.031	203.949	371.495	88.3071	730.301	382.701	279.353	328.047	105.465	69.0474	613.4	579.061	829.43	210.562	336.907	47.8161	733.369	393.738	298.249	337.449	98.0019	67.1367
8	71	M	6	27	positive	ADD	1.43061e+06	503.524	429.677	664.421	171.968	292.975	60.0058	575.408	307.432	231.005	265.086	99.7223	74.2836	529.764	430.193	702.258	183.576	282.094	51.1481	585.04	311.371	245.803	272.071	94.1149	72.0759
9	67.9	F	12	30	negative	NC	1.4422e+06	445.336	410.716	557.618	150.656	277.033	42.1979	514.841	283.242	203.327	239.876	87.4696	49.4046	456.045	424.17	641.415	154.763	275.787	40.6807	579.98	307.296	217.035	260.41	100.013	53.9539
10	77	M	12	29	negative	MCI	1.53358e+06	461.7	420.038	617.656	157.699	245.708	50.9117	558.973	331.795	239.828	286.53	116.506	67.0356	471.75	445.616	721.797	171.973	271.872	60.9027	640.856	376.85	298.831	330.391	84.4816	68.1444
11	77	M	14	25	negative	AD	1.31494e+06	389.853	384.951	489.487	179.142	292.414	74.4022	443.092	225.774	135.555	198.517	66.5053	49.4782	408.369	352.032	498.182	180.668	237.982	44.3046	438.126	231.496	163.012	208.38	44.8627	49.3529
12	68.71	F	6	24	negative	NC	1.49575e+06	581.3	388.148	634.634	150.202	266.786	42.3871	537.673	271.492	188.823	234.337	92.9966	52.3881	566.563	436.363	714.893	145.833	287.195	51.3345	616.225	318.461	252.676	274.248	121.136	74.5673
13	80	M	6	29	positive	ADD	1.38444e+06	444.651	411.002	654.691	206.771	224.095	43.7645	536.705	286.016	218.808	254.848	69.1474	51.7968	514.015	423.287	683.604	217.166	232.132	37.6793	544.312	293.583	208.319	251.474	30.8392	46.2414
14	75.76	F	6	26	negative	NC	1.45521e+06	436.226	393.384	553.243	147.387	222.302	46.343	500.173	289.301	230.345	246.463	100.863	61.6095	465.992	414.959	630.54	160.046	222.03	44.3603	564.151	316.789	249.133	274.001	77.6545	60.1395
15	70	M	4	26	positive	pAD	1.48513e+06	455.903	437.736	521.563	162.684	299.108	55.1726	518.97	291.173	201.863	249.323	119.817	55.3985	542.629	495.613	651.805	186.099	349.092	63.2324	611.363	327.05	229.3	281.126	101.599	60.3885
16	78	M	16	28	positive	aAD	1.65598e+06	417.147	337.315	526.447	151.732	218.509	40.4665	446.48	249.142	174.463	214.413	61.6201	40.8729	557.618	435.772	661.125	195.264	299.622	47.7202	584.923	333.793	248.139	288.789	68.5711	64.3952
17	70.5	F	16	29	negative	NC	1.41782e+06	626.019	495.969	746.813	184.186	297.096	59.8785	674.081	360.313	268.691	315.976	98.7373	83.9915	601.92	485.778	763.846	149.608	289.156	65.4053	679.197	375.586	275.341	324.451	102.094	64.6515
18	75	F	6	25	negative	MCI	1.31928e+06	461.174	326.531	516.92	134.133	220.483	42.8213	465.14	253.183	202.181	230.372	37.5895	39.2823	459.974	321.528	520.376	125.797	222.193	47.7903	473.222	264.023	208.039	238.562	46.6706	46.8191
19	78	F	14	28	positive	aAD	1.26998e+06	462.998	420.737	612.106	213.386	281.548	59.9339	529.817	283.105	204.749	246.621	66.6103	56.5856	512.296	452.59	647.584	229.96	248.073	45.536	569.007	341.629	235.516	294.276	29.757	48.4963
20	70.65	F	6	29	negative	NC	1.47034e+06	644.091	440.575	669.288	181.225	308.972	40.1543	573.632	312.758	207.266	257.217	121.903	74.9842	628.809	479.251	686.359	191.029	331.917	49.4066	607.955	321.732	222.547	276.565	113.129	60.2859
21	82	M	0	29	negative	NC	1.39995e+06	486.437	410.132	615.942	135.398	270.23	63.1397	517.266	278.595	194.653	235.281	99.4848	54.0823	453.576	438.475	616.707	166.106	245.543	55.6015	549.617	318.744	262.83	281.462	61.7219	50.6395
22	77	M	4	23	positive	aAD	1.57871e+06	480.484	492.802	689.398	188.205	358.878	101.318	579.83	274.974	197.765	243.833	85.2896	74.4658	448.76	446.323	711.592	178.651	266.913	75.9799	575.982	302.07	224.357	264.683	99.4249	58.7618
23	69.08	F	6	29	negative	NC	1.5106e+06	431.222	406.694	545.232	147.502	307.308	67.6416	497.03	256.235	170.824	230.861	66.62	50.7528	462.289	425.336	592.78	163.151	289.087	63.2018	534.875	284.781	211.384	248.812	63.3182	57.3886
24	71.2	M	16	28	negative	NC	1.53045e+06	506.205	393.811	604.558	170.071	286.831	46.8492	541.771	318.166	222.966	270.965	58.2208	58.8608	512.914	366.775	552.878	188.545	227.407	31.0689	491.174	286.967	202.497	250.468	45.7219	50.2011
25	73.46	M	18	29	positive	aAD	1.5118e+06	458.489	416.155	586.72	219.396	297.879	52.59	520.438	269.19	196.694	240.655	69.8465	56.7908	463.763	441.694	599.445	176.925	306.562	65.9826	521.858	248.51	184.243	219.837	59.1631	63.859
26	76.42	M	12	28	negative	NC	1.73288e+06	457.796	462.319	682.091	196.493	299.021	55.1319	615.63	340.707	253.04	304.496	89.175	64.875	495.256	482.713	733.906	224.143	275.679	50.7322	617.801	325.82	254.885	284.25	84.7818	63.0319
27	68	F	9	29	negative	NC	1.51505e+06	469.872	418.488	547.427	140.612	321.355	63.3734	525.861	284.028	187.513	241.216	94.2506	61.054	374.047	269.656	424.026	132.918	192.12	55.3885	367.277	204.635	144.254	180.429	45.5823	27.5782
28	74.11	F	6	25	negative	NC	1.33383e+06	471.148	401.408	648.688	161.191	271.481	51.5329	552.417	287.414	202.826	245.201	86.8245	69.7669	495.329	364.638	573.055	149.726	231.284	46.1571	510.986	275.823	205.543	240.252	60.4256	54.923
29	68.62	M	16	29	negative	NC	1.73315e+06	475.893	472.992	679.437	154.425	326.235	59.7787	597.476	338.168	228.45	296.872	154.103	70.3973	538.673	493.982	747.047	164.212	313.51	50.7732	657.268	365.937	277.369	319.245	103.211	73.4287
30	77	F	0	30	negative	NC	1.33437e+06	450.98	398.146	483.44	134.099	260.019	61.7708	467.657	253.991	180.448	226.64	70.5243	45.2545	540.385	449.809	589.586	156.98	292.449	68.0506	542.527	276.09	193.88	243.747	81.6479	49.8729
31	72	M	6	29	negative	NC	1.75919e+06	575.075	415.676	662.459	192.339	257.894	44.16	582.528	337.971	272.348	294.065	78.9077	69.0587	557.277	435.215	685.608	219.078	277.082	62.0371	613.809	376.38	299.832	329.528	64.1236	68.4529
32	71.76	F	10	27	negative	NC	1.40944e+06	460.768	439.155	591.541	172.728	319.172	62.5086	548.185	288.752	217.914	259.417	62.6652	70.7648	495.248	438.299	592.101	160.431	308.838	67.1797	542.961	285.362	211.918	253.395	81.6024	61.7893
33	79.04	M	16	27	negative	NC	1.73532e+06	406.139	310.936	521.751	144.986	253.891	69.0589	442.263	233.482	185.44	206.416	41.5853	56.6146	570.763	338.379	564.585	181.949	229.141	48.3282	480.34	271.842	211.944	241.179	45.9871	43.7491
34	66.8	F	9	28	negative	NC	1.44744e+06	525.056	445.011	637.2	178.946	350.466	74.6987	572.076	308.65	229.652	262.849	124.194	72.9995	412.814	441.311	711.396	203.001	330.437	60.4439	610.599	343.018	260.469	291.656	113.934	74.8314
35	75.67	M	16	26	negative	NC	1.61516e+06	506.5	431.769	610.462	153.785	303.919	71.7356	546.454	290.437	209.23	261.21	72.2476	64.3336	487.358	431.647	637.539	183.221	283.757	57.3961	564.79	296.698	226.649	264.803	61.049	63.8421
36	78.43	M	12	27	negative	NC	1.61142e+06	349.685	350.584	539.256	138.705	255.845	79.5346	466.627	276.203	192.26	243.168	79.2449	75.3479	332.252	353.99	603.903	146.171	257.479	61.6633	526.792	304.629	214.742	271.993	120.872	54.6517
37	67.15	F	12	26	negative	NC	1.40181e+06	495.423	507.363	642.12	183.768	366.034	87.4908	620.458	345.418	238.319	298.061	115.653	63.4323	507.387	487.591	655.959	163.872	332.903	54.8858	589.029	314.765	226.573	270.862	110.996	67.2783
38	82.68	M	12	27	negative	NC	1.63213e+06	445.65	346.23	537.85	148.02	259.861	73.6983	465.982	238.208	168.645	213.832	47.9459	40.6761	479.294	353.109	559.002	186.401	217.153	43.0598	474.133	272.044	203.283	241.603	40.743	39.355
39	79	F	2	22	negative	MCI	1.26792e+06	393.716	365.342	496.252	137.358	254.762	54.4006	468.168	256.29	191.432	220.141	79.4567	52.8979	374.941	360.462	543.719	128.792	224.723	44.883	468.82	249.567	182.002	210.375	81.786	51.928
40	72.66	F	8	26	positive	aAD	1.30597e+06	503.829	453.514	625.812	181.658	307.29	47.9247	591.452	315.076	226.694	275.695	68.4425	64.2892	560.698	458.706	673.925	196.179	303.019	52.4645	586.806	311.231	227.572	272.729	66.0618	66.9096
41	69.22	M	12	28	negative	NC	1.63699e+06	484.267	458.753	770.352	167.386	324.674	75.6126	668.571	364.149	303.165	320.722	66.6427	64.2169	484.29	445.144	652.813	160.227	264.369	45.299	578.182	315.066	237.338	279.849	56.4014	50.307
42	78	M	12	27	negative	MCI	1.71838e+06	496.227	422.904	642.068	203.279	262.138	52.4821	543.394	287.542	209.609	257.567	50.3272	62.7343	583.051	448.366	742.975	214.421	261.578	48.9669	621.736	350.847	284.259	306.723	57.3059	65.7624
43	72.16	F	12	30	negative	NC	1.3891e+06	482.374	482.406	715.436	191.838	344.778	77.6426	651.163	353.206	300.695	321.304	103.025	67.005	495.599	492.026	766.191	216.338	310.647	72.284	657.689	370.154	288.568	326.961	89.6576	62.1604
44	77.66	F	3	26	negative	NC	1.40522e+06	419.05	361.683	545.504	151.562	229.658	46.7717	473.59	273.478	210.021	239.317	93.3065	52.011	481.568	391.153	614.306	170.061	223.12	34.8612	538.287	305.434	257.89	265.196	65.2171	53.9004
45	71.6	F	16	28	negative	NC	1.44198e+06	478.127	323.419	534.415	157.405	255.487	50.0814	463.75	254.933	187.174	229.125	33.4636	44.3392	511.678	385.457	622.9	193.073	270.797	49.5811	531.776	289.884	221.718	255.339	43.7227	53.5723
46	74.08	F	8	28	negative	NC	1.45482e+06	570.935	456.457	608.443	220.516	321.759	78.4707	559.529	288.049	216.139	265.03	63.4519	51.0247	602.524	464.126	686.561	221.291	320.971	80.7997	592.466	300.871	225.016	272.259	52.3435	55.6768
47	74	F	6	22	negative	MCI	1.29664e+06	328.395	338.562	465.462	120.663	206.509	55.5046	418.516	243.559	161.861	211.409	94.2114	44.2664	326.197	368.438	495.441	110.422	220.384	60.1923	453.203	258.186	184.186	229.935	78.8057	57.7872
48	75.45	F	6	29	negative	NC	1.45616e+06	456.878	427.042	618.835	193.594	316.767	82.2847	546.666	295.417	195.144	253.468	80.2282	53.5974	515.932	479.05	665.089	194.289	290.827	60.2722	568.885	284.447	201.097	248.358	91.0396	68.3577
49	68.56	F	9	27	negative	NC	1.14476e+06	485.406	363.888	556.16	144.859	272.548	53.0646	492.243	265.849	202.818	234.44	73.3601	69.9164	454.176	375.103	553.722	148.206	242.45	55.1541	494.63	273.35	216.558	239.184	62.2574	62.0973
50	71.28	M	14	29	negative	NC	1.59852e+06	514.81	492.317	777.934	178.999	350.92	78.8651	696.392	412.679	293.398	350.263	194.165	106.38	451.966	522.768	830.184	147.172	345.422	70.0014	719.569	407.587	277.427	353.524	143.468	81.1557
51	74.16	F	16	30	negative	NC	1.51555e+06	375.329	390.87	526.731	124.048	262.931	65.6961	493.669	293.296	185.193	258.591	100.272	62.5078	483.563	445.247	688.628	220.82	272.569	49.6037	588.873	309.945	266.36	274.274	71.0281	58.8293
52	72.11	M	16	29	negative	NC	1.51139e+06	402.781	430.813	580.23	178.724	305.128	63.4181	536.685	284.692	204.913	252.373	88.6422	60.3396	483.894	457.414	684.047	180.625	299.558	67.2707	605.949	317.25	258.964	281.724	67.9271	65.3524
53	73.58	F	12	27	positive	aAD	1.34686e+06	429.111	409.107	531.08	147.496	285.139	57.2087	487.296	257.601	169.964	215.675	101.052	66.8984	502.608	405.849	565.804	161.236	279.952	62.9216	496.043	258.696	176.802	215.963	91.8893	54.4164
54	64.35	F	16	29	negative	NC	1.54557e+06	491.241	428.536	627.802	138.902	300.155	66.8411	551.403	308.657	207.482	261.538	92.2785	69.7559	497.529	424.879	642.343	152.672	299.392	57.1588	550.005	296.074	200.601	251.685	93.0627	65.8916
55	70.37	M	16	30	negative	NC	1.69205e+06	481.051	457.182	636.593	153.298	312.416	86.9038	583.422	337.087	239.659	289.726	140.072	78.9318	520.108	462.491	716.269	178.619	325.921	79.0423	629.88	355.794	275.476	308.193	105.863	84.198
56	68.01	F	6	27	positive	aAD	1.27554e+06	561.268	437.529	545.74	162.966	291.171	43.0718	505.305	262.432	185.085	228.141	84.8835	54.1337	581.31	419.073	593.165	196.096	265.839	50.3896	518.846	273.738	198.001	241.522	87.8015	52.4612
57	71.7	M	6	26	negative	NC	1.50709e+06	410.115	361.887	548.8	149.891	259.555	55.322	501.915	296.916	243.629	260.403	47.1504	54.5882	444.376	363.3	544.034	160.205	269.618	50.1165	476.616	269.154	205.135	232.455	29.4239	67.8724
58	74	F	0	26	positive	aAD	1.21588e+06	511.383	421.93	585.665	161.847	294.969	51.7338	539.379	292.787	192.452	254.538	89.3136	55.9538	564.099	466.755	642.654	167.327	299.741	55.9478	580.169	300.252	198.535	258.469	95.4657	55.2259
59	76	M	6	25	negative	NC	1.48084e+06	457.652	317.195	459.726	103.813	251.883	71.2518	422.443	216.385	173.847	199.515	47.4376	35.0956	482.925	341.162	563.332	124.1	261.027	75.0449	475.386	225.721	174.542	206.629	48.0047	35.2851
60	66.93	F	12	28	negative	NC	1.27912e+06	545.488	492.283	675.112	168.591	322.127	55.1946	630.569	346.225	231.215	299.969	94.0176	62.3065	529.538	509.94	712.266	151.523	316.261	52.2917	636.754	327.428	206.281	276.78	122.217	63.644
61	78	M	14	28	negative	NC	1.3305e+06	518.046	393.702	545.053	169.488	252.361	47.3313	504.547	283.767	206.042	246.047	73.3945	51.0182	566.812	422.571	612.939	225.866	245.381	47.5379	536.727	291.581	220.108	258.876	69.4527	59.5904
62	77.26	M	14	28	negative	NC	1.29767e+06	438.11	423.289	596.339	121.729	291.496	78.6951	531.521	276.312	197.418	239.252	84.0833	59.2794	472.96	460.419	647.905	150.404	289.583	72.859	569.368	282.248	192.582	239.229	87.6093	62.4741
63	73.17	M	14	29	negative	NC	1.46433e+06	342.478	372.367	469.575	126.273	253.002	54.5491	450.384	255.561	182.729	223.763	59.042	48.9649	346.221	406.507	515.217	142.622	277.741	70.2504	480.582	255.297	192.132	230.323	29.4885	55.3116
64	67	M	6	27	negative	MCI	1.61841e+06	539.867	463.575	640.102	251.522	296.072	58.0139	554.888	301.322	226.703	263.021	96.3439	69.492	586.462	456.617	684.733	216.587	299.189	60.291	601.997	315.911	252.071	284.212	63.1365	59.9669
65	81.4	F	7	28	negative	NC	1.32249e+06	481.978	391.015	595.329	127.416	279.788	76.9165	523.667	285.476	187.46	251.074	86.4775	67.058	455.297	419.756	579.841	122.584	276.958	72.5328	534.909	278.551	195.343	244.031	89.2905	56.795
66	70.79	F	9	30	positive	aAD	1.54834e+06	418.208	500.953	683.182	156.569	331.916	72.9979	607.48	318.724	211.219	270.243	114.966	72.5357	447.86	502.586	692.6	174.622	348.174	83.7386	638.024	327.721	224.111	282.061	95.9092	64.4304
67	71.86	F	6	25	negative	NC	1.56092e+06	506.192	412.824	637.002	196.365	277.641	45.0053	558.136	316.731	250.936	278.36	58.0486	50.5677	539.224	424.804	668.622	246.413	245.657	46.3215	567.055	355.617	277.983	304.407	31.5696	68.7023
68	77.89	M	16	28	negative	NC	1.57244e+06	460.737	364.376	575.536	179.892	246.007	45.8608	496.857	268.453	204.576	243.975	57.4317	51.7238	472.012	361.426	580.203	153.388	247.683	52.2953	511.944	279.335	210.887	259.189	26.1974	48.2711
69	74.1	F	13	27	negative	NC	1.29168e+06	420.892	337.417	552.17	165.89	251.997	66.9584	469.026	240.251	175.985	217.802	49.38	49.8712	475.8	332.859	539.052	200.909	250.43	60.2876	459.647	234.333	189.321	213.548	52.6043	52.6282
70	68	F	12	30	negative	MCI	1.41546e+06	436.636	393.226	595.806	155.732	242.291	48.5066	521.122	289.372	225.416	247.441	88.4483	57.8145	529.448	383.229	612.729	214.687	217.912	40.2946	537.046	316.192	245.314	276.444	46.3141	45.8994
71	70.57	M	7	28	positive	aAD	1.60035e+06	395.508	398.162	487.007	155.053	297.6	56.8385	461.191	244.614	156.885	217.375	82.0757	48.7082	475.52	452.763	662.398	172.114	324.824	52.5727	602.283	304.72	228.803	260.648	83.9258	63.0484
72	67	M	0	29	negative	NC	1.57338e+06	569.912	470.528	618.354	179.951	336.881	79.1605	564.394	282.046	211.675	259.899	49.9158	56.2317	601.43	493.327	684.593	209.259	313.721	58.9495	623.815	334.392	256.716	300.183	27.4076	56.1995
73	73.58	M	18	29	negative	NC	1.52203e+06	444.162	355.867	564.106	151.218	250.825	68.0231	495.632	289.363	220.382	250.325	56.9533	67.4059	393.905	289.255	452.782	123.162	193.651	59.7895	417.841	242.549	197.359	218.885	25.3137	48.311
74	78	F	6	25	negative	NC	1.40929e+06	446.724	396.859	579.566	170.45	289.981	54.4695	512.946	270.605	190.59	239.679	89.6857	62.3183	524.176	428.359	624.947	166.107	287.803	51.0545	535.051	277.113	168.903	235.632	76.4594	56.3891
75	79	F	4	28	positive	aAD	1.30017e+06	526.976	404.745	581.036	116.969	270.62	57.922	536.247	286.129	189.854	244.979	87.5535	65.5636	589.513	398.514	602.048	121.119	260.205	46.7096	561.835	311.873	210.141	271.107	80.4442	52.9839
76	74.04	M	16	27	positive	aAD	1.59089e+06	442.707	417.642	725.671	140.119	249.995	64.3927	603.691	331.974	265.927	284.439	118.638	66.7206	450.203	418.901	782.819	205.719	246.963	52.2655	641.51	372.121	278.072	312.681	75.6385	69.8787
77	76	M	0	19	positive	ADD	1.57144e+06	329.893	312.228	537.336	165.883	192.134	48.5009	429.778	243.6	183.682	220.734	77.3348	52.554	368.077	348.475	592.014	216.926	216.286	38.3462	465.489	269.732	199.688	238.89	52.8477	51.1837
78	68.5	M	12	30	negative	NC	1.66127e+06	535.059	488.892	755.875	202.333	329.963	60.1367	634.976	307.283	230.096	258.157	101.718	67.2502	613.484	537.514	743.274	241.583	328.48	56.7532	670.893	367.567	269.369	320.921	79.8559	59.0195
79	70	F	7	25	negative	MCI	1.25559e+06	434.824	410.671	587.618	118.79	288.347	58.1893	515.544	279.649	202.436	239.474	109.508	64.8183	480.694	453.427	656.164	178.999	299.23	64.1045	582.996	332.053	252.426	287.424	86.6178	71.9648
80	71.5	M	8	26	negative	NC	1.60941e+06	469.126	430.933	543.589	154.967	288.968	55.3348	507.086	289.524	190.249	245.588	102.59	50.2518	541.009	447.964	605.511	184.68	281.01	53.1477	551.451	287.512	210.429	250.363	84.4	50.7973
81	80	M	12	18	positive	ADD	1.48673e+06	347.245	244.153	438.099	143.182	137.37	34.8254	355.593	236.678	177.394	200.566	58.3191	34.0362	476.968	360.12	631.928	184.581	258.787	60.8973	518.458	275.78	209.048	241.322	77.7005	52.3999
82	69.48	F	9	27	negative	NC	1.17847e+06	425.177	397.989	541.568	158.686	265.209	50.5025	512.196	273.207	191.311	235.009	86.0999	55.7897	482.3	382.582	568.544	148.647	265.633	46.4034	512.662	266.929	194.639	229.897	72.9747	59.6389
83	72	F	0	25	positive	pAD	1.30775e+06	479.344	384.551	531.454	151.78	257.724	35.8041	491.989	274.916	199.982	240.186	69.8144	54.7107	505.196	395.778	528.709	168.273	257.988	49.231	473.434	244.714	179.137	217.498	45.5196	48.8512
84	66	F	18	28	negative	AD	1.25067e+06	457.201	378.551	536.497	171.601	265.995	50.8751	476.954	256.215	170.85	220.82	73.0173	46.7099	426.18	305.964	461.522	193.495	204.329	34.8425	415.067	218.974	163.029	194.024	58.6503	34.3068
85	68	F	0	27	negative	NC	1.55613e+06	396.552	425.089	575.974	132.889	305.899	74.2713	534.838	295.178	191.343	254.302	108.228	57.8137	380.519	413.32	826.812	156.828	402.256	130.448	683.027	376.58	248.484	313.923	93.2142	81.2462
86	68.74	F	3	29	negative	NC	1.25941e+06	409.31	398.119	503.177	139.049	248.476	46.1221	466.099	234.738	182.744	207.092	59.5148	52.5255	435.585	394.769	563.715	166.167	243.294	43.3274	486.895	257.633	184.84	225.109	75.0144	48.5509
87	74.9	M	18	29	negative	NC	1.50023e+06	379.016	348.138	575.197	157.105	216.728	36.5698	470.565	258.778	186.053	224.001	66.7793	47.9123	433.326	377.857	672.596	198.517	201.042	39.9534	527.537	300.334	232.196	263.418	54.734	55.6306
88	68.58	F	14	27	positive	aAD	1.3117e+06	504.211	386.847	522.542	136.147	296.474	56.915	494.602	286.674	206.71	257.864	78.3133	49.9734	489.088	428.623	559.268	155.162	297.496	61.7688	520.146	287.341	197.942	255.155	72.2025	51.3426
89	76	M	6	19	positive	ADD	1.45308e+06	302.379	192.338	368.999	128.823	118.645	19.2489	296.93	201.504	169.863	174.063	31.6665	29.038	396.097	311.153	591.395	240.604	180.89	24.4734	469.54	296.695	211.51	255.739	37.9299	54.1921
90	72	F	6	17	positive	ADD	1.28892e+06	424.907	368.074	589.551	193.967	224.931	53.711	502.559	274.106	213.76	237.465	66.0121	49.4997	503.817	425.246	662.179	233.664	233.019	36.7415	543.38	295.925	215.72	254.892	53.9914	45.8369
91	67.58	M	18	29	negative	NC	1.56543e+06	537.256	491.741	727.741	173.962	357.013	52.2602	634.423	327.903	235.782	282.781	91.5913	72.3349	496.338	534.924	733.798	179.58	335.984	66.0231	653.581	329.923	229.979	284.729	110.444	58.851
92	76	F	0	20	positive	pAD	1.19756e+06	449.106	332.147	498.857	163.034	273.843	85.258	439.463	221.145	173.163	206.119	37.5434	50.937	490.058	360.151	525.223	163.591	291.735	59.5643	484.314	256.706	204.639	230.124	62.6902	50.3856
93	73.21	F	6	26	negative	NC	1.23059e+06	480.966	410.405	621.016	201.356	266.217	48.9324	540.816	293.333	223.251	257.588	65.3335	67.5313	526.562	395.57	589.56	194.814	240.494	39.9763	517.084	295.762	228.72	262.878	60.2647	60.6965
94	76	M	12	25	negative	NC	1.26992e+06	583.667	385.383	542.605	169.967	285.739	57.5531	515.287	274.068	236.411	251.86	57.9935	46.9416	566.848	389.986	607.949	189.648	256.89	48.1494	530.201	289.26	242.289	258.785	33.9645	41.1808
95	77.45	F	12	26	negative	NC	1.38213e+06	437.856	384.816	529.208	180.82	232.289	52.5685	482.787	271.784	201.669	244.962	42.5579	57.3352	515.21	443.656	628.757	161.912	305.813	69.4884	567.518	287.015	215.015	252.775	52.9791	63.0023
96	76	M	12	24	negative	MCI	1.42104e+06	476.554	405.729	548.553	151.234	288.603	56.855	502.288	266.673	184.029	228.862	89.3634	52.0465	501.848	410.292	592.099	176.619	260.216	47.4423	520.218	278.959	210.204	244.242	84.3916	56.7268
97	68	F	6	29	negative	NC	1.25043e+06	462.429	400.321	611.977	136.237	264.373	70.0633	537.589	292.391	221.888	254.344	77.8347	67.3738	434.513	399.864	559.967	153.316	268.89	64.0262	510.139	279.246	208.274	244.88	53.0337	61.5535
98	70	M	16	26	negative	NC	1.53154e+06	520.198	490.796	656.66	153.469	297.061	51.2398	614.818	334.519	240.599	283.952	102.215	53.541	625.566	502.055	702.15	173.331	295.2	49.3502	661.34	380.971	294.596	335.58	74.3489	51.5676
99	70.77	F	12	27	negative	NC	1.28765e+06	403.388	410.588	579.632	135.148	260.698	46.0736	525.886	305.474	187.738	261.746	117.765	53.598	371.076	388.878	508.622	123.131	243.571	40.1318	492.095	296.36	192.151	259.33	93.3116	49.8743
100	75	F	4	21	positive	pAD	1.54471e+06	436.609	414.793	508.879	162.426	311.255	58.803	483.565	241.387	180.254	217.793	58.2928	43.1537	453.31	415.676	575.813	192.99	282.136	51.6848	514.289	258.562	194.589	230.327	60.2922	52.1397
101	79	M	16	29	negative	MCI	1.56478e+06	418.943	425.12	683.225	186.121	265.983	63.851	606.241	382.374	322.46	334.473	113.762	82.313	542.515	514.421	765.134	232.011	292.615	59.9509	680.154	410.043	304.963	355.504	78.4493	69.5603
102	75	M	16	28	positive	pAD	1.41844e+06	330.828	341.767	467.542	130.856	238.061	55.3288	432.457	235.238	166.726	204.542	83.3539	50.3471	392.905	345.952	532.223	149.401	194.93	46.8711	474.597	287.189	209.176	242.984	60.6189	52.0607
103	64.39	F	12	30	negative	NC	1.29345e+06	369.114	392.701	556.639	115.296	298.896	66.1299	496.729	260.529	168.665	226.952	100.643	50.6778	441.095	438.95	589.228	118.95	302.751	65.9569	544.905	288.221	172.417	247.138	105.134	48.4107
104	75	M	16	25	negative	MCI	1.37635e+06	406.028	363.251	492.517	132.051	229.503	48.5124	452.457	239.265	183.382	214.748	65.4727	51.6188	480.426	388.537	554.25	160.912	265.713	68.0119	510.475	272.625	203.096	243.4	51.0872	41.97
105	74	M	17	22	positive	ADD	1.51201e+06	374.204	322.013	550.151	148.782	234.972	64.0016	451.317	244.775	181.16	214.84	58.9842	52.5669	450.294	309.861	543.891	180.541	189.325	34.449	452.595	266.059	217.631	241.811	11.8067	42.3246
106	78	F	6	20	positive	ADD	1.257e+06	317.179	265.887	431.808	147.838	205.155	58.0145	353.274	195.9	151.541	182.145	51.4618	42.1122	303.742	288.651	448.625	176.095	197.388	44.1843	358.866	200.508	162.283	183.476	44.5303	42.4354
107	80	M	18	29	positive	ADD	1.70423e+06	349.676	351.712	562.21	129.867	203.817	57.5821	481.216	270.108	206.44	236.016	66.8106	56.7474	402.539	426.498	567.781	180.797	272.538	63.9218	511.321	266.701	217.334	242.198	47.5982	57.6902
108	68.83	F	12	30	negative	NC	1.36219e+06	502.722	388.211	533.217	127.183	295.654	61.0929	519.774	295.087	215.009	252.72	93.1371	61.8493	515.156	392.522	622.833	118.542	257.699	58.5936	571.829	329.495	255.289	287.476	84.1297	57.6526
109	71.47	M	12	28	negative	NC	1.44579e+06	366.307	375.826	576.821	142.482	283.116	65.2605	518.293	290.808	230.684	249.67	98.6243	65.0078	443.462	430.33	651.394	137.541	281.665	56.5356	584.777	322.411	247.946	275.319	68.5947	62.6286
110	68.82	M	16	30	negative	NC	1.40211e+06	498.974	454.264	670.953	181.109	297.433	46.7257	567.255	292.344	218.098	259.094	86.2038	65.3538	516.926	470.013	687.628	189.581	272.737	51.3989	596.483	319.06	266.158	282.932	72.5146	55.3913
111	75	M	0	27	negative	NC	1.72085e+06	391.982	327.024	477.149	111.403	234.67	59.4929	432.523	247.306	187.663	213.285	71.9609	53.8729	439.769	350.907	582.367	156.807	240.623	56.5467	495.504	264.474	197.803	237.355	62.0978	43.1394
112	79	F	12	28	negative	NC	1.3574e+06	378.261	350.485	512.642	160.148	237.044	56.5564	453.539	234.231	167.169	214.593	68.2075	46.6718	436.745	392.535	558.442	196.354	239.364	44.1058	493.146	259.014	191.43	236.355	74.7752	47.8678
113	66	M	18	29	negative	MCI	1.63539e+06	464.766	447.23	566.331	144.722	323.56	68.1013	530.554	290.404	183.565	254.942	96.0457	57.1556	516.401	461.338	651.08	204.62	293.355	56.5486	584.478	317.638	238.866	278.154	90.12	60.6428
114	71	F	12	29	negative	NC	1.3894e+06	466.598	509.244	632.223	153.842	303.147	51.8148	553.643	294.504	173.748	246.248	120.805	62.0786	442.33	467.603	700.267	162.886	261.187	51.1643	568.932	295.895	193.649	246.288	123.574	62.6187
115	78	F	2	25	negative	NC	1.23948e+06	386.9	361.537	474.278	110.297	214.482	41.519	444.071	251.006	185.751	220.963	72.5132	57.7476	489.617	362.097	537.812	180.518	225.74	51.4481	493.152	271.25	211.55	238.013	59.4211	48.5533
116	76	M	4	26	positive	pAD	1.63884e+06	347.152	344.024	591.542	183.881	261.17	47.8661	512.78	296.268	200.924	257.443	59.6499	49.5928	430.351	368.633	689.937	240.126	223.898	31.1808	523.118	311.586	248.842	265.075	72.6566	63.1123
117	84.41	M	12	30	negative	NC	1.3905e+06	334.99	351.982	536.494	132.567	233.652	57.6134	460.568	252.895	210.473	223.849	67.9257	47.6771	457.931	375.225	552.856	150.858	247.283	73.4785	502.304	285.078	242.077	258.248	50.1163	47.9784
118	68	M	16	26	negative	NC	1.53359e+06	529.109	528.496	720.609	215.091	348.594	60.9633	647.86	339.525	247.252	296.36	101.517	62.9889	582.414	540.657	792.358	170.024	331.332	64.9597	715.281	385.578	298.561	338.323	91.7152	75.8472
119	73	M	16	27	positive	aAD	1.47871e+06	525.686	440.676	599.655	243.212	299.982	62.5957	548.722	306.619	257.86	285.004	66.9874	62.7623	598.063	430.108	650.164	242.968	279.208	62.4951	568.928	312.243	254.596	290.743	49.3009	53.4651
120	67.64	M	9	30	negative	NC	1.51437e+06	532.594	479.512	628.369	210.229	328.572	73.4371	570.169	283.714	194.36	258.325	50.1003	45.7551	618.484	480.525	652.542	227.63	324.269	76.9271	591.07	301.854	222.61	275.085	41.0379	49.9963
121	72.08	M	12	29	negative	NC	1.46485e+06	445.229	430.224	535.661	143.004	301.725	59.4754	511.165	289.676	195.782	245.741	89.459	60.1911	454.876	431.629	583.455	132.03	290.283	61.8828	540.834	295.972	191.464	251.696	98.6084	50.6067
122	83.3	M	12	29	negative	NC	1.5084e+06	413.923	352.386	593.411	177.19	265.724	56.6662	490.268	269.12	192.581	243.601	68.7534	54.9913	545.204	387.468	625.026	195.762	257.907	44.2084	513.855	276.038	202.705	247.425	53.5752	57.8136
123	66.94	M	12	29	negative	NC	1.52684e+06	538.427	444.305	650.126	159.1	291.683	56.0633	569.77	317.284	215.185	268.694	94.7692	58.6323	594.51	462.064	685.011	146.767	297.535	61.6446	596.639	312.736	208.463	265.11	73.9344	59.6808
124	73.46	M	12	27	negative	NC	1.80923e+06	453.903	477.611	653.766	182.198	340.067	62.1125	602.507	334.709	243.678	287.095	87.4994	74.6013	553.293	484.319	753.778	236.558	304.394	56.3879	648.918	369.985	321.466	323.852	72.7457	76.1293
125	73	F	1	18	positive	ADD	1.1074e+06	303.047	311.495	468.925	171.227	216.572	49.1076	380.52	218.309	161.366	196.906	52.3507	51.3415	321.647	276.969	412.27	141.198	226.918	65.335	347.844	175.265	126.846	148.738	42.729	52.999
126	66.81	F	9	26	negative	NC	1.15031e+06	502.103	475.461	577.547	125.848	299.758	44.7123	561.167	298.536	200.277	253.887	104.048	76.9625	503.926	457.653	710.823	130.351	299.759	58.5351	620.574	317.97	217.833	269.018	96.1443	62.0336
127	85.15	M	12	29	negative	NC	1.5391e+06	379.488	305.624	514.3	148.831	195.644	55.4921	485.65	305.559	230.522	275.057	162.348	59.6371	410.431	416.824	686.717	219.274	266.556	39.1281	563.971	302.251	225.637	263.689	65.0852	55.9842
128	81	M	0	25	negative	NC	1.52875e+06	392.153	415.754	616.409	162.434	274.617	45.1437	532.108	305.944	209.29	259.753	120.699	52.6301	524.793	476.497	675.403	151.783	278.773	79.2739	590.646	343.656	232.039	283.221	103.058	81.629
129	83.9	M	16	29	positive	aAD	1.30656e+06	557.157	397.703	551.041	195.18	298.315	69.2467	505.175	266.172	204.714	244.476	47.2824	47.5842	513.466	401.295	562.199	184.547	298.388	81.3128	514.808	270.993	194.335	249.078	60.8322	50.4068
130	72	F	3	19	positive	pAD	1.42112e+06	381.615	358.267	487.321	120.791	274.085	77.7886	455.351	243.709	181.292	204.673	104.931	64.8678	356.251	368.671	500.124	127.175	281.127	77.8215	471.24	248.912	177.724	215.337	113.359	51.916
131	73	M	10	18	positive	ADD	1.5091e+06	327.42	270.489	426.591	127.637	185.299	46.6654	360.49	200.076	150.862	178.685	55.4937	50.9679	416.861	296.869	465.507	137.17	197.986	44.0811	391.585	225.183	173.167	198.233	60.0128	47.4537
132	77	F	4	20	negative	MCI	1.48866e+06	476.035	473.471	638.194	183.639	275.538	56.4269	566.31	323.113	212.833	275.196	120.904	66.567	517.708	450.983	686.856	227.624	265.121	48.6476	598.711	353.851	276.185	309.816	86.2541	58.8496
133	76	M	8	25	negative	MCI	1.67778e+06	454.948	477.843	617.578	159.714	305.425	63.6225	572.841	303.65	213.992	269.711	87.1673	54.6482	511.87	461.68	726.863	180.698	291.323	60.9152	632.186	345.18	263.979	307.644	62.1105	47.0896
134	81	F	0	1	positive	ADD	1.18652e+06	258.242	165.164	272.555	71.2257	115.45	35.4694	227.12	124.087	85.8168	106.502	54.9644	19.3218	300.056	189.552	287.091	71.6907	122.092	30.0928	257.72	146.282	104.883	129.611	49.9659	23.6801
135	73	F	2	16	negative	AD	1.29201e+06	356.788	381.957	536.686	150.271	227.016	39.3812	475.026	270.925	186.285	239.004	97.2626	52.6197	319.411	367.089	574.213	192.905	218.146	40.6818	484.183	267.698	207.672	240.552	83.3358	49.6505
136	70	F	9	25	negative	MCI	1.42616e+06	452.788	431.657	663.68	199.986	257.245	62.0536	563.589	323.918	230.435	278.751	86.116	63.294	482.367	452.068	664.493	199.174	273.232	52.0812	583.381	327.902	237.497	284.238	64.5686	56.6398
137	75	M	16	28	negative	MCI	1.50514e+06	455.443	401.78	609.905	160.209	240.821	50.0756	534.999	300.416	241.679	265.712	67.0638	57.1873	504.955	418.319	623.881	175.209	243.998	39.1498	546.968	304.242	232.911	271.192	37.6695	55.6296
138	75	M	13	29	negative	MCI	1.79702e+06	529.115	461.004	627.68	150.03	296.333	77.7647	578.561	326.638	210.182	287.364	123.191	63.2862	612.643	506.927	744.414	199.157	311.009	70.166	661.919	358.831	270.112	315.581	91.7325	65.7392
139	67.95	F	12	29	negative	NC	1.54962e+06	531.214	509.464	683.733	172.978	358.307	64.69	640.443	331.547	232.32	283.831	97.2059	68.5228	561.882	545.74	738.135	187.535	344.242	51.4271	677.712	352.737	242.531	298.399	86.2832	78.4974
140	68.44	M	12	29	negative	NC	1.46726e+06	511.61	421.599	596.972	132.027	302.02	84.0523	542.121	292.683	202.023	249.964	102.77	56.2725	553.183	449.624	642.443	154.589	287.002	55.8698	575.347	306.349	226.054	260.588	80.4857	55.3044
141	80	M	16	24	negative	MCI	1.60865e+06	440.595	314.524	502.476	153.402	223.779	55.0068	449.849	248.227	200.771	224.759	19.7009	47.8903	455.551	292.135	458.474	182.275	216.833	55.3711	409.977	242.447	202.322	225.549	20.8851	40.9727
142	72.75	F	12	25	negative	NC	1.27027e+06	514.901	451.172	620.151	131.867	311.996	69.3093	554.254	303.226	190.883	254.187	105.683	69.2689	528.977	436.839	626.681	120.481	292.073	58.8508	570.49	299.203	189.323	256.504	85.0292	58.417
143	74.32	F	12	27	negative	NC	1.44795e+06	421.907	398.416	596.119	176.159	293.895	44.7288	514.486	280.506	211.46	243.663	96.1951	59.1991	435.993	381.724	597.042	225.049	256.192	44.4477	512.563	287.007	235.473	248.528	58.8695	48.6874
144	73.04	M	9	27	negative	NC	1.37414e+06	481.782	383.948	566.167	173.604	305.667	76.5865	514.208	278.136	217.437	244.317	96.5796	75.2431	477.993	391.912	582.463	180	277.07	67.8218	528.7	282.837	219.242	246.113	74.5807	62.0319
145	76.77	M	17	29	negative	NC	1.52817e+06	386.821	366.846	481.583	128.536	257.384	49.9101	450.498	240.188	163.906	214.168	53.5378	41.3708	381.792	294.614	446.227	136.761	219.835	67.2853	376.893	187.21	134.861	168.284	31.6533	39.5382
146	85	M	6	22	negative	MCI	1.35812e+06	354.341	306.269	459.743	145.909	202.292	47.9228	398.472	225.498	162.315	202.356	46.8243	40.4042	435.894	389.538	578.615	144.827	260.222	55.0004	511	272.308	201.455	240.394	60.3967	52.392
147	65	F	16	26	negative	MCI	1.38533e+06	590.448	536.364	658.96	157.771	333.993	73.9486	654.154	349.835	247.025	303.017	97.2754	77.9326	632.635	509.48	685.59	155.903	314.368	55.3406	652.842	363.423	270.725	316.141	89.312	65.7965
148	66.77	M	12	28	negative	NC	1.68238e+06	384.014	446.614	553.887	169.145	357.339	73.926	536.069	297.371	204.684	263.169	89.2012	64.3599	525.4	419.917	634.807	176.974	304.383	58.131	553.323	296.227	246.264	266.01	62.0339	60.6737
149	85	M	18	29	negative	MCI	1.55247e+06	494.145	423.295	606.472	174.648	271.038	68.2497	543.24	302.052	241.503	264.077	91.0669	71.131	550.315	420.705	689.39	197.281	274.987	68.3621	591.915	315.545	255.928	278.598	73.2833	79.3829
150	76.94	M	12	28	negative	NC	1.68092e+06	438.561	343.167	540.574	149.297	207.432	42.9174	461.595	259.911	194.687	231.052	64.19	46.8929	447.615	315.471	577.594	147.99	185.309	30.1302	473.035	276.624	213.788	249.211	39.9324	51.1584
151	70	F	6	11	positive	ADD	1.43737e+06	381.94	290.494	468.83	157.825	200.691	37.6659	397.918	214.465	172.291	192.596	58.8868	37.7231	426.045	299.008	513.09	195.519	189.439	35.927	417.072	230.452	168.746	203.945	27.2345	38.2018
152	81	F	4	7	negative	AD	1.45365e+06	264.16	157.463	209.931	53.3204	112.887	16.2689	185.554	86.407	66.076	73.3817	33.7459	24.8082	386.159	217.021	382.035	100.225	192.933	30.4386	324.855	159.806	123.729	139.674	40.7816	34.8824
153	84	M	16	19	negative	MCI	1.50793e+06	406.344	384.544	597.655	172.652	215.896	39.3685	507.492	296.473	234.93	262.404	65.0298	56.4972	471.691	376.668	641.317	186.549	218.989	42.3931	536.081	316.289	251.2	278.996	43.8889	56.3306
154	77	M	14	27	negative	MCI	1.64532e+06	551.329	425.057	612.881	205.327	309.681	52.9199	552.162	285.017	215.559	255.437	40.6689	59.9531	569.133	429.677	713.056	196.712	303.194	66.5247	583.05	287.303	209.517	257.447	23.711	51.5943
155	79.11	M	12	23	negative	NC	1.45691e+06	387.767	260.422	450.814	140.243	182.99	33.805	387.362	217.989	178.88	198.594	20.7785	35.0767	403.171	330.572	562.479	210.792	242.291	63.5157	451.1	241.765	199.91	213.372	44.8771	42.2349
156	82.08	M	18	29	positive	pAD	1.71065e+06	391.567	313.922	491.854	127.749	204.566	36.6454	420.702	238.731	178.458	214.35	48.3956	48.6106	448.316	318.867	572	147.335	193.559	37.1944	484.072	282.226	226.852	253.277	27.5885	51.9728
157	72	M	12	24	positive	pAD	1.61517e+06	575.471	452.157	664.85	189.665	271.776	48.2906	596.386	321.945	260.429	277.352	103.571	78.0728	685.545	447.623	717.777	206.571	273.707	36.1736	629.683	353.578	279.895	296.442	74.8007	64.7589
158	69.07	F	9	29	negative	NC	1.368e+06	503.319	374.359	525.246	138.491	276.028	46.5146	494.794	274.583	207.341	239.065	70.8324	44.3486	479.555	413.895	597.404	178.587	269.73	50.5155	549.526	312.092	245.815	275.886	75.9452	56.2687
159	83	F	2	16	negative	AD	1.26518e+06	292.233	305.185	475.745	147.165	198.192	43.5159	403.996	219.969	167.319	196.619	76.3573	48.6829	332.676	349.625	509.709	173.658	216.381	49.0103	441.035	233.868	175.395	210.481	64.9374	46.0922
160	68.26	F	18	28	negative	NC	1.35594e+06	473.584	410.779	521.348	116.012	284.103	51.858	498.726	277.234	183.136	240.583	98.5536	55.041	535.461	442.128	591.643	132.503	281.509	55.5146	550.541	295.304	200.291	253.788	101.994	55.1968
161	75	F	3	20	negative	NC	1.27858e+06	343.043	345.141	447.769	99.8415	215.784	60.76	422.778	240.63	166.16	207.78	69.0824	48.0622	415.882	381.485	504.543	146.693	279.015	52.6625	485.013	263.006	183.792	238.411	51.42	49.6512
162	83	F	0	13	negative	MCI	1.37151e+06	485.982	362.998	557.883	214.76	250.415	53.071	486.686	271.089	218.488	246.026	71.9464	56.0939	513.499	343.436	579.727	192.534	226.708	44.8915	491.41	276.501	214.683	247.384	52.6959	43.1812
163	67.3	F	16	29	negative	NC	1.37762e+06	538.489	500.454	609.985	147.083	361.623	62.6214	584.653	321.158	198.416	271.479	109.499	63.8738	594.208	499.934	683.896	185.732	318.783	45.296	641.117	341.922	239.252	303.125	91.2533	64.789
164	75	M	16	30	negative	MCI	1.53616e+06	437.778	423.962	601.882	147.309	268.558	56.9273	537.046	295.915	214.112	257.399	94.3395	60.1906	556.495	423.394	723.213	174.295	259.355	53.3724	624.911	327.189	253.742	281.692	81.3713	59.6969
165	67.84	F	9	28	negative	NC	1.392e+06	448.89	456.54	559.753	132.516	286.95	65.6226	516.08	269.937	200.107	242.197	69.5742	52.4746	441.282	442.513	573.17	156.201	271.135	60.1715	524.81	273.06	216.162	243.873	56.6771	48.2937
166	70.77	F	14	29	negative	NC	1.51649e+06	548.196	512.592	729.173	157.031	370.396	85.4865	648.885	335.969	233.79	292.74	100.532	60.2034	586.774	501.995	814.776	195.824	337.45	55.8876	730.313	406.134	303.814	353.466	95.3901	62.284
167	81.59	M	18	28	negative	NC	1.44368e+06	395.633	368.033	569.627	140.796	262.036	49.3693	513.131	290.424	207.308	255.638	84.9312	54.0726	585.96	394.947	676.242	178.032	272.858	67.2057	569.818	312.653	269.368	274.03	28.2486	54.9139
168	67.56	M	12	27	negative	NC	1.64808e+06	437.183	417.282	601.785	145.978	266.634	52.5386	539.106	307.143	207.484	277.267	94.0829	61.6957	500.402	421.381	624.996	164.494	243.439	36.3685	553.236	320.167	232.543	283.294	64.8726	52.2014
169	60	F	4	12	positive	ADD	1.23257e+06	324.446	275.176	462.945	184.038	184.497	31.1138	389.807	228.143	182.803	200.768	34.9157	39.4691	413.504	331.78	541.767	217.75	214.277	36.2541	454.029	258.844	192.409	225.75	50.4762	35.2291
170	75.09	F	12	27	positive	aAD	1.45342e+06	492.676	415.661	593.269	154.073	299.414	78.7681	522.956	272.463	182.007	241.298	74.9909	66.7917	528.753	407.844	629.028	171.894	253.91	68.9049	542.396	286.73	227.985	252.794	50.8535	65.9945
171	71.68	M	6	28	negative	NC	1.5919e+06	532.114	407.723	620.706	177.772	262.113	55.1223	544.313	315.688	247.284	270.475	76.1511	72.7187	493.231	412.611	644.059	206.638	249.402	48.472	547.633	301.199	254.541	269.095	73.3117	64.4339
172	61	M	4	23	positive	ADD	1.57498e+06	363.71	300.13	455.523	172.729	207.989	48.7145	391.37	220.766	169.25	192.396	59.8066	37.2135	479.671	412.032	538.426	186.41	253.645	52.6699	497.373	268.97	216.179	233.723	69.6883	42.4032
173	72	M	16	28	negative	MCI	1.60773e+06	504.743	409.081	562.179	113.946	302.453	85.3782	512.601	289.124	200.791	250.496	43.7985	65.1014	507.398	499.532	676.373	146.917	350.499	77.7863	636.128	329.499	212.026	289.524	88.2668	58.1495
174	80	F	14	28	negative	NC	1.45394e+06	428.887	396.428	545.82	140.147	252.417	68.3799	486.738	273.198	172.565	239.022	74.7116	64.088	524.996	461.473	552.527	194.443	296.149	66.0532	516.976	252.556	175.185	225.765	62.2207	60.4094
175	70	F	12	25	negative	MCI	1.31046e+06	374.244	382.65	505.373	131.742	266.463	62.9693	491.373	285.115	196.678	235.334	111.969	68.6001	428.503	395.303	574.918	145.257	308.334	79.1388	521.382	268.248	204.296	230.443	97.925	56.8564
176	73	M	14	21	positive	pAD	1.68664e+06	357.973	278.444	440.124	161.415	191.47	31.201	379.493	204.667	181.664	192.151	32.2365	46.247	386.214	345.915	545.392	137.136	236.861	51.1899	465.275	238.229	180.997	215.93	32.8792	56.8402
177	81	M	10	24	positive	aAD	1.29122e+06	272.217	338.867	480.917	136.209	223.39	50.229	407.194	215.563	136.651	179.037	88.0538	53.2393	291.639	348.433	517.699	162.815	245.568	79.424	433.17	225.721	168.462	195.534	46.9588	56.4432
178	77	M	14	27	negative	AD	1.65479e+06	383.296	367.591	489.971	160.377	232.746	41.7429	481.358	284.898	192.005	250.594	49.28	51.6133	420.499	446.476	597.374	169.042	282.904	48.9016	541.391	291.958	226.538	260.124	84.5526	58.9041
179	68	F	12	29	negative	NC	1.35695e+06	543.586	445.295	610.393	133.719	309.127	63.9241	582.422	312.8	205.783	269.296	95.2296	63.4552	591.459	498.585	673.33	144.147	339.804	56.2768	627.514	334.124	222.118	285.789	98.4033	58.3285
180	68	F	14	28	positive	pAD	1.45089e+06	455.315	350.901	606.841	163.746	258.185	57.2008	534.684	315.856	287.639	284.173	65.2781	60.6387	457.824	333.79	587.724	237.667	227.411	42.6574	502.114	324.267	270.632	292.988	24.142	38.9596
181	69	M	7	10	positive	ADD	1.51434e+06	224.659	145.576	286.872	97.256	132.753	40.4026	249.824	146.252	123.558	133.358	36.4822	36.7941	311.951	175.996	326.991	101.88	129.654	26.584	279.196	167.926	136.57	150.922	18.124	32.1965
182	78	M	12	23	negative	MCI	1.75835e+06	447.513	399.698	586.233	185.091	265.371	53.0307	536.685	310.849	240.426	274.356	82.6577	58.8784	554.14	429.376	721.124	240.33	242.589	38.4261	588.616	337.808	245.528	299.887	64.6476	56.5126
183	67.74	F	9	27	negative	NC	1.36555e+06	397.801	455.544	617.478	127.083	332.72	75.3487	586.098	314.186	191.492	262.988	137.068	61.3745	437.087	499.824	653.514	138.783	350.85	69.4849	619.54	323.572	201.002	276.616	115.593	54.914
184	82	M	16	26	negative	AD	1.45235e+06	442.053	359.88	602.212	156.681	228.821	57.5027	496.953	277.253	189.262	242.089	99.1318	48.5251	528.324	332.557	599.378	162.613	212.465	38.5084	472.116	264.53	177.716	221.394	43.1246	51.9683
185	71	F	5	26	negative	NC	1.41057e+06	410.644	473.298	592.676	120.433	310.001	66.0953	551.576	292.692	195.673	245.215	110.024	55.1117	461.778	469.301	639.104	161.404	290.463	65.9602	577.714	309.338	219.806	261.777	99.809	60.1522
186	73.24	M	12	27	negative	NC	1.68162e+06	538.067	466.401	722.643	188.339	287.535	61.0772	634.148	351.142	285.015	300.978	92.8546	73.9171	598.657	532.494	803.585	223.885	321.407	77.1853	699.553	397.911	281.659	333.033	63.71	71.7962
187	71.41	F	9	27	negative	NC	1.49202e+06	387.322	466.55	563.311	138.388	327.062	77.9694	537.055	291.565	191.571	250.536	103.952	56.4411	406.489	458.361	581.804	143.732	312.144	69.8404	547.248	298.727	207.873	256.606	98.2114	50.3522
188	64	F	1	9	negative	AD	1.35237e+06	450.268	444.552	589.958	157.346	301.762	75.7125	542.614	293.034	218.687	253.338	135.238	62.8498	500.772	505.741	643.491	174.513	312.504	64.5266	595.925	325.07	239.065	279.81	61.6548	61.2096
189	85	M	16	27	negative	MCI	1.51997e+06	355.197	334.129	513.333	164.713	231.718	40.0283	450.497	241.465	205.026	220.648	77.7859	51.3578	418.221	429.975	635.572	201.162	280.859	48.7818	550.696	275.615	217.418	246.001	62.2701	56.6108
190	65	F	5	10	negative	AD	1.22287e+06	509.864	425.876	575.62	167.99	284.644	64.8324	518.215	260.897	195.262	235.646	79.5091	60.8845	532.968	417.685	639.703	174.95	246.455	59.4686	546.626	292.819	225.451	255.398	72.9184	62.051
191	70.03	F	9	25	negative	NC	1.35557e+06	543.606	439.435	697.303	195.645	285.687	48.3134	576.44	315	211.927	261.779	101.939	72.5064	501.08	457.059	748.982	219.365	281	45.9256	631.629	357.644	284.622	308.215	61.4768	69.551
192	72.84	M	16	29	negative	NC	1.74775e+06	431.123	395.371	650.031	173.149	303.775	67.9318	554.113	326.93	266.07	277.91	134.883	74.3945	482.154	445.812	718.003	191.215	278.717	50.9082	611.754	352.412	270.427	303.724	78.6156	71.2453
193	68	F	9	25	negative	MCI	1.34877e+06	485.412	397.944	549.528	150.737	273.964	63.9386	505.036	276.063	185.178	236.313	81.3944	53.4904	451.512	398.521	578.381	153.407	265.883	54.6264	521.955	297.772	188.836	250.595	92.742	59.9283
194	67	F	16	27	negative	MCI	1.46903e+06	519.137	426.255	576.422	140.015	299.938	54.3743	554.54	300.804	207.269	258.385	92.6446	64.6003	522.297	450.669	613.561	188.691	290.521	51.9167	571.23	303.284	213.358	264.647	97.7041	63.3207
195	69	M	16	29	negative	MCI	1.60721e+06	497.302	427.538	592.258	172.167	281.987	65.7651	542.233	296.833	225.932	260.54	93.8909	62.2442	513.046	472.458	637.713	177.802	303.096	69.133	590.104	310.14	238.918	274.755	83.2657	63.0292
196	77	M	12	26	positive	pAD	1.59836e+06	340.035	381.161	490.408	123.764	263.381	65.6352	455.279	240.253	178.446	213.162	99.0573	51.4324	352.836	332.097	487.289	103.41	227.61	60.8437	432.158	241.364	170.627	209.099	49.7021	52.5677
197	70.07	M	14	28	negative	NC	1.44115e+06	451.552	429.589	586.758	170.12	287.792	46.103	538.137	293.765	238.532	260.071	74.6993	58.1589	528.047	460.573	672.374	217.623	285.312	40.2814	591.026	312.293	226.232	270.549	79.8144	61.403
198	75	M	18	23	negative	MCI	1.56575e+06	468.168	401.143	603.083	169.377	257.64	60.741	534.817	290.763	197.633	246.757	99.8319	72.0118	501.032	393.503	631.189	192.982	273.571	61.3031	562	310.886	225.767	263.088	113.165	61.277
199	67.45	M	9	28	negative	NC	1.59638e+06	674.638	546.116	785.425	231.642	358.758	61.4164	704.79	379.283	300.995	327.237	67.5637	74.9877	717.679	569.038	824.895	262.283	325.644	49.7702	732.884	377.64	279.522	326.274	75.2502	58.7135
200	73.04	M	18	29	positive	pAD	1.61872e+06	434.489	385.302	548.821	169.224	263.815	56.8732	488.237	252.144	199.265	227.823	59.8293	43.0753	466.92	342.564	520.307	194.467	223.079	45.4074	442.921	230.397	181.432	213.712	22.9525	40.6579
201	69.62	F	6	25	negative	NC	1.40285e+06	634.322	419.346	590.847	159.237	294.159	60.2999	549.264	287.641	195.888	247.212	97.4314	64.4187	642.63	462.963	668.342	161.677	283.305	62.0245	601.572	292.242	225.229	252.907	67.1368	59.3382
202	68	F	0	27	negative	NC	1.44175e+06	439.178	410.708	597.652	160.22	301.931	44.1362	557.42	303.572	201.77	259.963	80.0242	51.7818	470.695	435.221	620.765	151.034	310.938	51.1102	571.329	297.383	198.905	255.296	83.9088	58.0017
203	68	M	14	29	negative	MCI	1.63393e+06	464.221	383.316	525.472	158.114	266.9	48.2889	484.969	251.311	191.11	218.939	86.3419	55.2562	485.649	414.031	618.143	190.039	253.915	48.1869	553.507	286.883	215.488	259.959	71.8386	51.0898
204	71.39	F	12	28	negative	NC	1.17804e+06	563.912	436.215	600.848	197.718	296.337	47.6751	559.846	286.879	213.944	252.678	75.1996	55.9393	560.557	423.23	616.011	173.861	265.047	54.4494	556.554	283.479	196.547	246.082	81.5703	54.6921
205	72.09	F	1	24	negative	NC	1.23859e+06	431.579	368.371	525.528	212.494	264.586	47.9855	458.555	236.334	164.959	213.841	50.2336	45.125	493.363	408.298	550.496	206.751	269.336	47.215	483.875	248.061	182.088	223.583	42.5138	47.9104
206	80	M	6	25	positive	pAD	1.57615e+06	500.436	447.098	626.054	163.488	300.997	75.0919	552.297	292.99	212.951	257.496	65.8217	73.8262	478.664	457.289	657.652	207.797	296.155	73.9092	585.045	312.05	223.54	272.848	71.3744	60.9274
207	67	F	6	27	negative	NC	1.36739e+06	551.53	409.174	643.39	140.9	305.226	44.9414	576.196	299.548	207.565	252.759	90.1885	65.9837	492.946	448.885	682.466	151.579	292.957	46.2174	611.415	316.014	228.408	265.382	81.9636	70.7193
208	67	F	16	26	negative	MCI	1.36372e+06	452.543	422.868	613.856	172.135	265.975	54.4871	537.141	296.55	203.837	246.841	118.763	79.7867	505.691	420.893	614.416	158.295	255.131	49.4492	565.683	329.281	242.049	282.703	77.3774	61.6595
209	70	M	6	23	negative	MCI	1.52005e+06	414.306	386.549	534.431	160.427	266.642	58.5224	492.154	255.909	190.329	225.187	98.2942	48.1744	440.294	393.469	540.699	157.273	248.536	49.4014	495.93	261.045	189.757	232.877	56.4203	46.0205
210	76	F	9	27	negative	MCI	1.54089e+06	380.651	346.759	511.783	162.798	248.949	55.7107	446.463	247.694	196.579	221.197	72.6201	49.4167	439.563	413.31	674.523	210.805	278.674	55.9681	570.439	301.462	247.775	264.627	68.1471	65.4789
211	76.1	F	12	27	positive	aAD	1.38711e+06	473.98	416.982	591.391	201.891	278.497	64.315	533.644	283.924	208.032	250.248	87.7439	52.947	553.831	472.514	652.928	229.334	295.971	49.6475	594.73	305.151	239.076	270.289	88.673	62.7525
212	70	M	12	28	negative	MCI	1.50305e+06	549.808	508.005	749.746	170.973	323.853	65.5632	675.274	376.949	275.365	328.589	89.8813	73.6663	638.747	525.293	808.097	185.639	334.199	77.0431	692.821	363.743	253.996	312.55	80.3334	65.2573
213	73.37	F	0	27	positive	aAD	1.39403e+06	427.522	384.974	577.221	124.527	255.678	77.623	518.132	296.961	187.938	247.273	93.1513	70.6384	378.493	415.005	570.645	159.724	264.823	55.079	501.005	282.868	192.463	244.975	79.1469	59.2693
214	72	F	6	14	positive	ADD	1.27962e+06	410.215	401.593	536.71	152.336	255.294	52.3158	489.763	262.409	205.509	233.327	70.1406	50.016	473.017	383.599	584.204	175.462	243.167	44.917	500.417	275.909	215.472	240.627	56.8337	50.6968
215	73	F	1	14	positive	ADD	1.56993e+06	448.292	354.408	504.438	198.08	189.171	39.1185	436.302	273.909	222.949	242.327	51.6698	49.8068	552.496	430.861	635.444	211.787	267.018	50.6495	557.127	310.608	249.643	279.483	51.3337	49.1003
216	67	M	16	27	negative	MCI	1.60859e+06	574.378	519.176	754.098	162.081	385.706	82.2434	666.902	352.513	227.035	292.819	164.756	70.2322	564.846	483.887	725.623	156.532	348.042	66.8477	642.192	361.07	238.054	304.996	145.307	67.4526
217	73	F	9	7	negative	AD	1.2445e+06	468.463	364.581	564.199	224.787	284.128	53.2026	501.024	290.443	208.628	249.155	80.082	48.1806	432.754	409.357	583.956	238.818	282.633	45.2873	507.827	258.007	190.491	223.432	57.8271	49.2512
218	78	F	6	15	positive	ADD	1.35333e+06	233.342	181.91	201.534	65.8402	114.296	47.5715	194.245	115.038	69.0003	88.8293	25.3763	24.0892	309.209	263.764	456.99	191.55	175.084	33.2265	371.049	222.772	184.48	192.862	48.9702	48.0783
219	69	M	14	25	negative	MCI	1.50534e+06	498.312	413.58	513.31	165.002	315.561	62.2894	499.447	270.884	188.529	244.257	78.554	52.8169	621.758	404.166	621.342	227.095	315.787	62.9205	553.159	287.756	197.013	260.199	65.2339	52.3031
220	84	M	12	26	negative	AD	1.33203e+06	284.141	268.471	354.82	115.086	192.312	35.5187	325.133	176.516	124.46	155.997	47.7487	32.234	388.907	312.072	469.416	146.834	197.158	50.0011	415.959	235.58	189.887	212.973	42.5541	41.7531
221	74	F	9	28	negative	AD	1.41488e+06	484.807	332.484	459.327	134.727	231.002	46.3471	428.403	226.481	163.092	195.607	66.1683	44.5228	520.958	348.587	499.32	182.692	255.855	49.4844	464.355	252.853	184.446	222.669	77.9651	51.3299
222	78	M	14	20	negative	AD	1.35576e+06	438.43	389.503	497.861	199.643	260.501	54.4098	441.152	227.307	149.295	198.865	48.1462	42.2808	494.942	448.255	678.122	225.837	278.271	51.6928	576.725	317.01	225.775	274.278	59.3641	57.0201
223	73.71	M	12	24	positive	pAD	1.60722e+06	320.93	415.981	641.562	146.88	275.36	79.1441	538.31	282.947	207.928	239.976	121.327	66.2153	452.557	459.683	695.984	205.944	295.98	47.7695	608.423	309.655	232.985	268.465	102.094	70.1809
224	72	F	9	25	negative	MCI	1.28268e+06	475.832	443.175	613.541	187.576	286.162	58.7229	556.47	319.386	245.427	279.941	81.6501	64.6031	589.978	440.118	673.898	207.952	297.858	55.4272	565.745	294.422	230.364	264.715	82.9195	64.4516
225	75	M	12	24	negative	MCI	1.38307e+06	399.872	316.958	494.296	138.459	213.646	36.9036	423.506	246.615	174.513	219.813	54.7745	55.9614	400.859	305.137	567.575	139.578	212.289	59.2926	433.265	244.452	168.806	208.861	40.1513	53.0826
226	73.92	M	16	28	negative	NC	1.64795e+06	405.232	404.7	543.766	139.135	297.119	78.6146	495.991	259.823	165.494	231.677	74.2813	51.6526	438.677	427.428	565.531	137.708	308.343	60.5902	526.528	270.037	186.918	238.741	71.1222	52.3343
227	74	F	8	10	negative	AD	1.44581e+06	571.979	347.727	566.248	172.532	236.057	34.1793	498.169	275.163	219.204	248.452	43.6843	39.9918	618.585	383.622	607.261	189.124	243.453	40.0505	532.111	285.652	231.398	257.384	31.9001	51.0711
228	75	F	10	20	positive	ADD	1.05502e+06	383.509	295.527	471.373	155.304	194.607	31.4279	399.248	219.143	171.075	197.44	50.657	45.7767	367.432	270.372	435.588	171.586	188.923	46.3272	372.678	214.209	175.222	194.118	48.5193	40.2041
229	65	M	8	28	negative	MCI	1.47247e+06	539.233	427.46	627.561	192.35	299.528	52.3699	556.537	280.858	203.89	241.045	77.2525	56.94	581.321	464.019	684.856	163.335	293.98	58.4879	609.715	309.7	224.54	274.374	62.9444	54.5148
230	66	M	8	18	negative	AD	1.60428e+06	413.57	308.708	509.309	124.115	197.514	42.1156	451.536	264.003	205.536	226.352	113.793	54.5259	306.907	274.563	501.089	112.775	182.727	46.2529	441.58	260.695	201.851	226.839	126.304	58.3937
231	68	F	14	22	negative	AD	1.37747e+06	373.049	261.874	349.692	129.01	174.523	24.5278	310.432	165.726	122.805	152.057	10.1165	30.3871	366.307	223.284	351.2	105.605	154.889	26.5045	298.573	167.067	113.543	148.995	19.5273	27.5241
232	70	M	16	29	negative	AD	1.70791e+06	381.65	283.707	527.955	170.369	192.257	30.0665	414.83	235.978	163.564	209.902	21.9006	31.0492	503.76	355.83	593.44	207.523	233.013	41.7718	480.399	269.114	194.209	236.425	32.6305	43.3306
233	67	M	16	28	negative	NC	1.539e+06	530.278	452.333	608.021	162.284	311.203	61.9125	569.452	307.884	237.106	267.673	77.372	60.4533	548.922	469.756	688.102	148.907	301.385	45.2553	614.58	332.756	239.852	284.211	82.2407	56.0066
234	82	F	1	11	negative	AD	1.3517e+06	424.683	287.75	448.129	129.941	207.434	46.3208	386.364	223.031	170.757	198.76	56.1039	38.8545	476.181	339.616	515.98	171.884	232.636	48.0194	447.057	235.981	190.246	214.513	55.3932	36.2114
235	72.37	M	16	29	negative	NC	1.61586e+06	474.159	382.384	616.572	215.578	251.365	48.27	534.919	301.405	249.25	266.919	63.0242	54.5453	523.205	408.841	658.419	260.857	268.043	44.9376	577.891	330.13	254.699	292.547	38.9938	56.2428
236	62	M	12	28	negative	MCI	1.57816e+06	400.67	402.075	589.364	138.912	301.979	57.8956	532.936	312.761	232.463	262.31	128.773	66.6437	383.639	436.406	747.26	184.962	318.693	64.4954	661.321	389.96	288.861	328.639	94.2324	62.9935
237	61	F	8	27	negative	MCI	1.30866e+06	549.206	420.82	613.703	170.278	326.083	70.283	551.696	278.41	192.556	241.232	76.7087	61.7228	616.184	447.677	643.133	167.78	301.218	65.7731	587.568	306.862	225.248	266.721	73.0129	65.8139
238	69	F	14	26	negative	MCI	1.34144e+06	466.63	372.773	530.336	151.33	251.785	40.9975	490.331	264.132	202.844	227.575	75.4874	49.0492	475.32	338.087	499.119	174.539	207.046	33.0911	437.042	233.095	189.424	209.703	21.7877	41.3769
239	69	F	6	26	positive	ADD	1.22421e+06	391.638	324.111	441.626	144.027	240.197	52.3648	406.2	219.576	156.64	194.305	73.6927	38.8428	466.015	341.232	519.487	192.838	223.043	46.6287	456.869	260.275	214.911	233.254	55.4354	51.27
240	57	M	10	20	positive	ADD	1.64607e+06	330.04	254.553	411.494	112.057	174.221	28.9707	383.531	230.268	173.748	200.09	78.6894	53.8568	412.101	405.428	527.936	126.807	188.047	32.0784	509.107	309.87	248.522	274.208	81.9387	42.6552
241	68	M	12	26	negative	MCI	1.45906e+06	475.942	430.884	651.487	211.243	287.816	50.4625	565.224	329.669	220.69	292.488	91.6717	61.3833	496.722	449.67	667.667	187.327	280.84	43.6513	575.616	314.201	217.74	272.778	89.2971	53.1685
242	56	M	16	15	positive	ADD	1.6026e+06	340.835	301.313	427.459	143.48	221.016	63.4419	386.607	217.992	178.031	202.454	33.6835	49.8534	350.591	287.968	438.837	175.439	217.25	39.5757	392.689	217.907	185.446	201.001	34.08	44.5508
243	62	F	12	24	negative	MCI	1.45134e+06	472.971	387.597	607.622	147.237	267.703	38.3403	546.837	302.783	229.998	264.264	84.37	56.4432	489.839	430.904	679.346	161.461	272.555	49.9814	598.723	329.806	265.316	289.423	58.8945	55.1858
244	71.16	M	12	29	negative	NC	1.56381e+06	400.429	389.612	561.949	130.422	273.237	71.042	515.079	275.38	201.908	240.866	93.7334	60.6853	444.087	411.785	650.313	188.017	242.37	50.0382	544.205	294.468	218.431	256.228	69.4953	56.5126
245	72	F	6	24	negative	MCI	1.40292e+06	357.478	412.737	610.166	181.509	265.585	60.2936	520.716	277.145	205.311	235	101.119	59.4769	458.348	423.869	702.279	227.958	245.401	45.7816	579.567	305.855	222.685	258.877	91.7579	57.6129
246	65	F	10	17	positive	ADD	1.52295e+06	358.222	321.411	492.07	147.537	218.982	43.5392	429.665	260.04	181.289	219.249	72.6105	53.3554	355.328	277.396	554.277	204.325	191.104	42.4809	422.733	253.605	186.407	219.938	39.3259	42.0249
247	77	F	9	24	positive	ADD	1.53447e+06	428.485	320.526	583.748	165.895	243.144	70.848	461.877	240.425	182.469	216.097	81.3078	62.1827	484.692	347.67	553.052	200.054	219.551	43.3953	464.482	254.041	205.132	230.379	57.3726	52.591
248	60	F	11	28	negative	NC	1.25902e+06	485.719	421.547	547.516	134.406	273.711	41.5309	520.453	267.646	184.567	225.253	76.9155	55.4712	464.178	388.144	585.975	122.65	249.274	38.0422	516.848	268.534	186.876	228.6	72.164	54.285
249	73.32	F	2	22	negative	NC	1.28054e+06	447.161	406.771	571.342	138.114	258.103	44.5598	507.992	273.9	171.137	239.71	84.408	49.66	511.518	404.407	606.652	150.105	256.303	45.9005	538.688	285.606	212.73	252.934	43.1914	55.3546
250	82	M	3	3	positive	ADD	1.61235e+06	361.045	247.609	340.41	117.152	163.404	21.5488	327.453	200.327	164.843	178.014	65.6673	33.3465	482.18	325.098	531.261	205.518	207.995	35.0263	443.583	251.101	191.044	222.872	36.8435	46.5149
251	70	M	11	4	negative	AD	1.72375e+06	421.171	379.472	635.516	172.525	233.707	56.9941	536.989	299.788	236.177	264.743	65.4648	59.6179	569.238	450.879	751.295	193.675	277.859	75.3296	637.025	359.273	284.222	315.862	53.3588	66.2516
252	75	F	6	29	negative	MCI	1.32816e+06	528.601	425.76	623.861	164.275	324.805	64.3825	588.709	306.756	225.865	269.394	72.9547	62.0881	557.337	424.385	623.847	165.753	271.484	56.6528	577.977	303.478	223.606	264.925	94.2886	53.4338
253	77.23	F	6	24	positive	pAD	1.48381e+06	486.052	454.128	633.523	184.338	329.047	65.9659	598.572	316.708	230.274	277.042	90.9962	56.3014	502.435	459.277	691.76	151.581	323.58	78.2126	608.941	314.232	224.459	267.748	92.1393	62.1706
254	63	M	9	27	positive	ADD	1.47402e+06	340.112	298.817	487.55	148.807	205.656	66.8815	409.419	239.472	191.398	214.246	61.7366	48.228	310.047	288.007	496.737	183.582	170.302	35.4539	416.693	266.321	205.801	233.907	55.8616	43.2315
255	70	F	4	15	negative	AD	1.70372e+06	581.053	455.389	561.777	208.275	302.138	54.6219	529.598	265.233	195.17	239.643	48.7522	45.4851	594.174	459.158	631.345	222.058	297.836	48.6151	545.205	277.872	198.115	251.129	45.7517	49.2166
256	72	F	9	23	negative	MCI	1.2999e+06	405.666	386.486	564.19	151.544	271.202	62.2238	508.265	282.525	185.687	241.58	79.325	54.7937	438.543	392.336	594.046	170.211	256.248	53.4028	508.457	275.03	184.292	233.041	81.2657	55.0373
257	74	M	16	17	positive	ADD	1.54535e+06	320.58	315.83	555.905	163.157	192.314	48.6935	428.697	236.122	171.671	209.933	54.7371	48.6237	395.256	271.24	423.603	137.514	181.749	34.1924	389.094	252.547	197.109	216.366	53.9267	43.829
258	74	F	0	28	negative	NC	1.29457e+06	454.67	318.444	499.444	152.086	236.515	65.5437	444.239	273.701	207.846	238.25	93.26	53.1756	550.023	396.326	650.412	182.542	256.835	53.6843	574.849	339.508	264.468	293.828	65.3918	52.3007
259	67	M	22	30	negative	NC	1.75394e+06	398.488	425.704	645.004	172.726	328.363	69.855	570.537	315.088	217.025	284.748	55.5517	57.4435	454.279	405.225	632.605	185.462	299.237	57.6224	544.526	294.306	209.818	268.586	15.762	53.1297
260	65.55	F	16	28	negative	NC	1.40057e+06	531.24	509.941	737.834	156.813	325.026	58.3303	667.511	367.147	260.685	316.924	115.114	85.1917	579.779	496.738	788.022	141.436	299.658	55.455	707.448	393.022	299.606	345.228	86.1722	74.1877
261	74	F	6	22	positive	ADD	1.30265e+06	330.107	284.65	448.599	137.58	221.81	32.9432	395.485	234.771	174.929	203.638	85.1371	44.0679	416.318	327.413	540.654	161.826	221.356	41.5116	468.93	271.437	204.591	229.875	83.0961	50.3536
262	76	F	4	19	positive	ADD	1.19435e+06	374.076	260.469	438.15	166.887	203.85	49.1908	372.371	210.63	163.19	187.834	47.3283	46.8921	343.397	246.515	401.579	172.175	178.078	39.7086	330.796	185.917	147.175	166.984	35.9196	37.6507
263	80	F	6	10	positive	ADD	1.4289e+06	381.805	241.801	429.524	148.199	170.853	24.6884	357.462	197.689	155.781	179.955	46.3511	37.1715	391.326	254.394	439.488	146.715	165.917	22.8179	362.193	211.742	165.29	193.908	45.0789	35.371
264	83	F	3	19	negative	MCI	1.19865e+06	353.42	232.484	424.164	129.229	252.564	98.8099	378.509	212.708	159.074	169.944	42.7687	54.2926	381.831	267.739	440.083	157.455	179.242	31.8233	375.598	230.119	194.381	207.797	24.6069	43.3289
265	65	F	4	22	positive	ADD	1.40547e+06	375.654	365.842	568.53	128.682	252.9	66.796	486.115	266.722	206.988	228.799	142.25	64.4089	363.687	370.451	605.615	232.34	235.31	55.7613	498.642	263.676	201.707	224.548	92.2306	54.7253
266	72	M	12	28	negative	MCI	1.53525e+06	504.064	452.894	667.04	205.9	311.829	70.4827	609.006	335.349	263.068	301.23	94.907	58.7391	533.161	464.704	728.11	169.987	286.41	56.9269	646.92	361.297	281.324	312.344	93.1214	57.4295
267	67.01	M	16	29	negative	NC	1.45575e+06	467.956	403.288	573.837	186.886	278.046	58.5513	511.954	271.274	216.059	245.931	75.5563	61.8383	439.565	425.011	626.904	185.585	268.063	54.7794	543.286	284.925	222.841	252.262	79.2577	57.9875
268	83	M	2	26	positive	ADD	1.68029e+06	323.261	273.77	436.711	114.644	187.051	53.6875	384.426	228.146	157.356	201.166	27.4233	52.5997	286.098	210.114	412.117	120.176	140.186	21.8231	329.668	204.163	144.48	176.64	22.8084	36.9487
269	78	F	0	16	positive	ADD	1.27101e+06	364.33	392.589	566.1	165.753	277.421	55.811	491.112	241.936	180.029	213.946	54.3607	54.5668	400.653	433.367	586.168	177.419	284.716	59.6442	506.245	244.124	175.909	214.718	44.1612	49.7699
270	71	F	9	21	positive	ADD	1.29715e+06	271.202	238.826	434.501	113.333	152.442	35.0331	352.819	209.572	163.234	174.384	65.5149	39.5218	342.093	211.598	412.397	141.059	154.962	34.1823	332.182	233.188	183.874	197.563	36.3752	43.0076
271	67	M	18	26	positive	ADD	1.43026e+06	424.869	316.755	508.372	207.929	231.138	53.0991	455.958	262.609	190.888	237.813	60.5825	43.1471	480.49	349.56	595.401	228.554	214.605	42.325	503.409	302.156	217.927	268.328	35.4467	44.0993
272	64	M	18	30	negative	MCI	1.69589e+06	633.9	489.025	696.658	165.118	343.001	73.8051	657.733	355.853	279.172	305.642	98.9414	76.5244	599.925	505.87	729.452	177.511	323.227	52.9447	677.172	363.743	275.883	311.2	102.431	73.3613
273	80	F	0	17	positive	ADD	1.41676e+06	454.241	401.208	543.095	142.393	311.05	78.9403	488.279	253.895	171.817	224.275	86.6239	72.0253	454.239	382.74	567.645	175.993	270.562	52.971	516.38	280.027	207.78	252.724	36.2627	56.7024
274	72	M	12	24	negative	AD	1.43885e+06	402.566	323.841	484.848	140.74	219.922	41.9927	421.618	243.32	181.789	210.167	60.211	38.781	427.804	370.839	534.948	164.75	225.254	48.1224	476.398	283.795	219.017	248.331	56.1927	46.1649
275	77	M	6	23	positive	ADD	1.61041e+06	492.604	379.533	607.008	233.362	247.34	58.0495	497.519	281.458	228.911	253.847	81.3409	51.7303	519.466	389.169	633.806	225.825	237.481	46.6658	503.312	271.302	213.486	237.429	68.5826	57.6715
276	73	F	2	20	negative	MCI	1.38863e+06	508.742	424.676	604.783	174.567	289.143	40.0028	541.744	277.291	186.037	233.78	92.2234	53.443	524.264	463.66	626.68	187.522	292.338	53.2234	563.006	279.547	189.364	236.312	85.9196	52.2688
277	69	M	11	21	positive	ADD	1.59993e+06	375.223	280.543	448.7	129.998	158.144	27.5927	366.604	235.531	173.713	207.716	24.4213	45.9239	367.634	329.224	551.207	162.452	213.874	38.3687	449.213	261.563	185.912	227.084	51.3749	53.0209
278	79	F	10	29	positive	ADD	1.30773e+06	408.375	338.334	506.943	157.653	255.848	74.2202	441.483	243.799	184.106	215.874	55.4405	53.3271	501.484	389.517	565.889	196.943	288.765	79.9446	484.825	258.75	181.826	228.553	44.3667	47.1539
279	82	M	6	24	positive	ADD	1.71122e+06	352.109	338.52	568.548	138.261	245.28	107.444	461.685	246.459	181.019	218.334	83.1952	79.3644	434.322	356.946	675.065	257.206	216.142	43.5955	519.909	308.994	248.287	278.292	61.8159	51.5174
280	75	F	6	19	positive	ADD	1.45167e+06	374.961	297.543	485.08	181.383	226.392	38.8004	407.316	231.952	194.168	205.016	57.7568	60.4062	368.685	298.839	492.102	175.392	236.057	46.2971	428.424	251.928	213.292	224.11	63.0711	55.2672
281	73	M	12	20	positive	ADD	1.53669e+06	278.899	215.456	339.121	97.3467	120.532	18.1939	294.997	184.45	146.112	165.238	37.903	28.8923	303.522	221.953	402.531	146.291	153.758	26.8239	339.604	223.124	183.249	196.441	21.3052	37.1505
282	80	F	0	26	negative	NC	1.17934e+06	381.907	315.39	469.77	131.325	236.107	57.4984	404.128	207.588	152.341	183.39	73.4874	42.7473	359.613	313.773	484.966	146.075	220.228	72.7418	412.437	223.63	178.002	201.039	58.4778	56.7032
283	65.76	M	12	25	negative	NC	1.52679e+06	581.909	533.554	666.265	197.547	346.19	82.3125	603.198	323.005	213.28	281.17	106.518	63.4745	590.887	516.258	739.337	197.487	319.902	54.9055	638.238	320.958	244.144	280.539	104.429	57.188
284	66	M	7	23	positive	ADD	1.69569e+06	363.955	342.929	506.106	164.112	218.308	36.139	441.206	251.994	205.564	222.781	61.6329	48.596	408.681	337.675	564.558	187.96	227.75	45.7033	487.107	272.32	244.268	249.841	52.9703	51.8892
285	80	F	7	21	positive	ADD	1.29653e+06	326.253	363.624	468.626	149.418	228.435	39.7468	419.076	216.403	137.665	190.378	68.7015	37.2998	342.488	346.481	480.943	165.947	219.646	42.5936	425.817	223.173	153.763	198.11	68.0393	39.7665
286	69	F	6	21	positive	ADD	1.13955e+06	308.149	299.513	410.417	123.944	206.44	39.6141	374.13	208.524	165.009	179.912	63.0253	53.5307	348.983	319.625	445.134	112.729	200.866	42.4096	405.114	225.755	181.763	195.514	65.1271	52.9168
287	82.65	M	6	27	negative	NC	1.81879e+06	421.841	402.636	653.677	232.515	261.859	39.8164	565.443	318.886	259.32	287.797	42.7499	54.8721	509.519	438.798	727.386	257.207	247.812	40.8184	617.847	350.48	262.805	308.838	45.6551	54.2382
288	68.26	M	16	30	negative	NC	1.67827e+06	489.06	438.532	620.344	159.043	260.272	74.9339	574.455	322.731	254.201	275.916	93.2205	75.0039	455.267	396.419	654.266	173.004	229.708	36.6067	550.705	301.117	221.995	254.825	72.6734	65.9998
289	75	M	2	22	negative	AD	1.42639e+06	476.071	290.948	528.71	151.784	204.473	36.6382	448.292	260.909	208.833	233.376	59.0371	52.8685	509.266	321.258	545.848	151.159	196.479	32.6793	446.04	245.176	197.234	218.968	33.1425	58.1631
290	80	M	6	27	positive	pAD	1.57288e+06	398.343	304.25	522.095	184.486	182.683	31.6728	433.712	257.763	193.373	230.481	35.5283	38.1006	454.109	335.604	579.173	234.472	228.626	62.3524	478.138	275.979	211.46	246.447	38.5033	44.9154
291	63	F	6	26	negative	NC	1.366e+06	543.651	396.992	597.741	160.832	271.661	38.2976	557.021	312.15	236.888	270.751	74.9301	67.3562	510.305	404.968	614.754	168.482	265.494	41.9335	551.606	313.548	244.94	273.401	76.7639	68.1334
292	81	F	6	18	negative	MCI	1.2843e+06	444.062	329.801	501.161	153.578	226.692	46.0934	447.784	263.529	213.35	231.618	68.138	49.2727	502.856	322.282	541.231	196.744	237.723	34.4473	456.857	282.282	220.776	245.221	39.9875	44.717
293	80.32	F	2	27	negative	NC	1.24306e+06	407.79	337.617	477.893	142.032	288.778	72.9633	440.822	228.343	170.636	193.979	72.7192	56.4701	438.745	371.137	500.233	160.748	285.586	54.3733	474.468	245.053	189.096	216.081	56.1935	45.7581
294	64	F	7	28	negative	NC	1.45154e+06	561.961	465.531	573.961	143.686	342.003	66.9753	552.945	299.034	198.491	262.56	80.8308	59.0039	643.128	472.599	676.942	150.144	319.815	59.3249	612.454	327.62	223.726	281.306	110.367	65.1664
295	71	M	12	30	negative	NC	1.54262e+06	496.769	423.678	662.643	154.094	310.989	87.8559	595.396	326.481	274.738	294.141	89.8921	66.1363	515.704	482.549	617.679	184.144	350.009	86.594	563.744	294.489	208.232	261.599	84.6175	58.9827
296	79.42	M	7	26	positive	pAD	1.50232e+06	340.788	272.65	474.093	134.247	155.243	33.0635	393.333	250.596	205.99	224.85	90.059	53.9238	444.496	348.804	590.972	184.617	193.843	41.8484	491.175	288.783	219.52	249.959	54.6144	58.7686
297	69	F	14	29	positive	ADD	1.39181e+06	377.691	349.111	445.919	167.483	237.157	50.8998	402.062	221.927	146.932	190.184	71.5065	51.8289	371.121	324.729	474.975	164.25	222.17	49.3898	431.428	234.536	182.011	202.521	74.1843	45.569
298	72.82	F	6	27	positive	aAD	1.34861e+06	453.31	364.215	569.804	174.053	258.882	59.5925	500.967	267.996	213.552	238.487	101.971	68.8293	503.354	395.134	683.365	187.287	234.564	56.7247	562.916	327.86	242.691	284.076	95.9336	62.1661
299	87	M	4	22	positive	pAD	1.42038e+06	374.862	309.717	500.257	172.07	229.896	57.3387	412.243	222.778	168.075	199.195	75.128	47.5411	420.313	345.891	578.433	186.497	234.172	42.8153	448.519	222.628	166.758	197.704	69.708	44.5869
300	70	M	12	24	positive	ADD	1.70259e+06	433.445	331.047	534.271	194.608	216.679	33.9906	462.602	273.611	219.218	244.41	62.709	47.2962	544.89	411.766	713.134	249.827	260.893	40.1933	597.944	338.91	255.58	296.441	44.3213	62.0904
301	51	M	14	29	negative	MCI	1.52198e+06	564.225	558.233	748.562	147.257	389.011	79.1495	673.939	369.202	236.252	313.158	131.469	78.8202	640.172	566.31	799.397	184.066	377.163	58.6212	718.406	391.123	275.645	331.757	111.223	77.5873
302	85	M	10	26	negative	NC	1.44052e+06	302.066	251.572	486.989	115.366	166.977	37.0576	394.299	236.454	174.886	209.14	78.9176	39.0307	352.295	285.987	469.471	156.739	182.364	53.0643	408.142	245.638	208.129	218.993	43.5024	40.0535
303	64.52	F	9	28	negative	NC	1.39091e+06	461.79	403.578	522.772	156.595	284.827	52.1582	488.078	264.659	183.215	228.381	90.2761	53.5203	459.642	394.782	581.712	144.411	262.745	49.87	526.258	274.627	207.624	238.805	76.3655	56.9874
304	69.1	M	16	30	negative	NC	1.49004e+06	486.703	433.397	693.588	163.998	275.318	47.7309	617.526	348.038	280.492	293.216	102.073	86.4589	521.215	460.743	734.539	169.216	293.284	54.8964	645.823	369.998	278.032	309.484	82.395	68.3974
305	64.87	F	16	30	negative	NC	1.43314e+06	527.429	359.665	548.425	143.394	243.631	43.915	508.989	306.289	225.139	268.792	65.8757	42.6626	579.515	439.581	696.615	207.688	279.111	53.961	621.096	350.404	267.456	305.19	52.4431	51.9356
306	74	M	12	19	positive	ADD	1.4299e+06	210.653	274.528	307.51	84.1308	149	44.3943	279.571	142.95	88.5889	124.606	24.807	26.4581	345.291	253.464	433.683	141.185	155.653	31.4445	362.421	226.619	163.977	200.808	26.0825	35.6495
307	68	F	9	27	negative	NC	1.34122e+06	383.945	345.249	491.433	118.246	248.041	45.4748	439.538	245.612	173.394	211.965	87.5853	48.5457	395.331	372.262	499.156	163.337	245.948	48.56	468.765	272.565	207.686	242.039	48.1572	49.0305
308	72	M	16	28	positive	aAD	1.55172e+06	474.44	531.899	700.033	193.371	334.268	54.7322	640.515	329.134	246.687	288.901	82.7131	67.6505	489.2	464.419	704.516	196.386	288.067	52.7068	610.196	331.865	256.094	285.828	90.9942	62.0119
309	72	M	12	29	positive	pAD	1.56287e+06	439.904	383.337	596.659	154.505	253.408	45.5565	509.502	288.969	225.565	245.351	68.7924	48.7999	521.662	417.063	618.793	178.43	265.795	56.664	546.636	282.592	198.336	245.577	79.3211	49.1484
310	75	F	0	20	negative	MCI	1.2035e+06	443.973	390.31	565.334	150.127	234.35	46.1988	495.459	291.935	208.511	256.805	76.6934	63.5159	486.041	416.41	625.831	199.635	231.548	40.0322	544.715	350.626	251.303	302.777	62.3904	56.0999
311	65	F	2	12	negative	AD	1.4128e+06	405.195	356.866	499.298	153.055	275.671	60.6197	453.719	233.689	173.127	204.876	64.4871	55.8539	456.419	352.499	549.68	167.302	246.931	43.7051	482.681	260.815	193.496	227.168	63.6451	51.1397
312	62	F	8	25	negative	MCI	1.1519e+06	487.344	438.771	618.415	167.95	282.904	54.3809	567.009	299.631	221.126	263.643	63.7268	55.1609	495.688	425.779	630.73	165.747	286.594	46.1681	551.048	291.316	193.15	251.037	72.0523	52.8969
313	71	M	12	16	positive	ADD	1.44287e+06	304.754	232.456	405.483	107.933	146.139	26.1809	325.284	160.495	136.207	149.035	20.093	36.0911	358.578	236.089	395.801	114.194	165.262	47.1529	328.315	193.73	166.43	181.956	10.5233	39.5792
314	72	F	6	17	negative	MCI	1.35213e+06	455.686	438.191	637.939	170.441	323.351	77.4123	560.94	293.091	208.826	262.326	81.2068	74.0476	495.877	440.181	666.676	191.377	290.715	61.19	573.354	300.472	221.252	266.271	82.4644	65.5975
315	81.07	F	12	29	negative	NC	1.15272e+06	437.633	343.304	472.761	146.657	236.995	38.2524	437.933	239.002	183.05	215.275	72.219	44.2466	528.852	352.131	555.455	195.646	249.71	42.1517	462.498	240.978	174.278	208.711	73.099	48.0483
316	80	F	0	19	negative	NC	1.30026e+06	407.041	384.166	594.063	182.904	244.519	51.9968	521.295	308.357	256.076	269.653	78.8139	63.2885	418.098	383.601	644.184	216.566	262.237	66.7298	523.589	297.759	227.764	261.089	61.8083	73.2678
317	70	F	6	26	negative	NC	1.4684e+06	448.19	444.676	590.604	183.242	322.81	62.7933	554.774	293.231	197.804	252.999	91.2202	53.499	453.312	455.347	646.358	210.436	308.616	65.6231	570.967	292.56	208.938	257.16	82.096	58.354
318	79	M	14	30	positive	aAD	1.68733e+06	528.91	426.043	821.943	217.194	281.856	57.7238	669.054	394.164	342.204	351.571	117.273	88.9097	576.477	465.608	846.521	238.196	302.952	92.3552	693.404	397.526	329.11	354.13	80.6356	77.8498
319	72	F	12	30	negative	NC	1.59593e+06	389.735	372.534	546.14	142.907	271.972	67.7709	508.753	300.174	226.482	257.808	90.6728	64.647	520.776	421.958	617.702	154.019	334.354	79.3468	563.103	326	250.091	285.711	105.124	73.0481
320	71	F	0	14	positive	ADD	1.23961e+06	305.362	239.866	391.227	118.898	168.093	35.024	337.621	202.902	135.661	178.433	59.5168	38.4334	370.712	366.606	675.328	184.223	386.485	134.809	590.864	281.574	213.341	237.378	62.7171	88.1645
321	70.53	F	0	26	negative	NC	1.36493e+06	555.821	445.58	694.641	229.023	281.494	57.7417	591.552	323.762	234.645	276.132	91.687	68.8358	577.628	466.37	708.82	250.916	312.728	62.8973	626.921	333.341	247.932	299.391	65.7717	60.775
322	62	F	0	26	positive	ADD	1.31707e+06	593.238	453.245	591.358	158.799	328.036	49.1525	560.597	306.878	207.906	256.935	86.4358	60.5499	534.953	455.329	648.787	173.79	291.154	53.829	586.308	305.104	236.521	262.29	78.8351	71.0143
323	70	F	6	15	positive	ADD	1.47731e+06	370.107	302.352	464.052	179.042	183.234	26.9581	393.769	226.029	170.414	203.492	22.2171	37.2428	379.213	267.203	443.148	172.443	162.46	30.6951	358.654	213.658	170.41	191.95	31.8759	35.9049
324	65	F	12	30	negative	NC	1.35363e+06	432.557	481.664	628.909	142.521	323.582	64.9813	572.866	300.931	183.914	251.806	122.553	74.9008	509.435	520.228	678.207	170.073	351.129	72.3052	617.009	305.248	187.085	254.211	126.692	59.0519
325	66	F	9	26	negative	NC	1.40782e+06	521.141	441.113	620.848	159.794	305.97	58.5132	567.04	299.147	208.917	252.919	81.3752	81.7273	533.612	496.51	666.829	259.741	348.819	67.4324	601.492	299.386	210.655	254.172	71.5891	66.4591
326	64	F	12	28	negative	NC	1.38465e+06	566.583	461.461	672.541	183.446	349.166	48.357	586.581	309.113	197.668	267.116	79.6435	72.3208	558.476	483.584	721.492	187.939	330.624	51.4406	632.157	319.621	232.443	279.991	68.0974	77.074
327	79	M	9	30	negative	NC	1.6321e+06	516.772	449.445	668.794	206.879	303.1	80.7811	595.973	347.968	283.49	310.788	71.9116	66.1004	563.019	467.709	704.119	253.282	283.809	60.2514	613.284	341.042	277.329	297.22	52.3954	64.3951
328	75	F	0	24	negative	NC	1.36493e+06	451.178	410.296	606.167	149.901	293.064	66.2265	558.506	315.306	248.014	280.86	75.165	66.935	486.429	411.746	625.006	197.923	287.168	60.9873	555.99	305.185	241.611	269.199	67.507	61.8877
329	78	F	1	27	negative	MCI	1.28029e+06	311.655	278.356	450.318	141.52	201.278	50.0448	386.092	212.528	162.992	194.545	40.1665	38.5129	380.252	288.743	480.187	144.143	207.586	55.0593	412.568	245.477	197.12	222.912	36.7421	50.6134
330	70	F	0	25	negative	NC	1.26516e+06	541.42	396.933	565.571	171.238	284.328	55.6098	518.208	276.35	208.168	238.549	70.1702	50.403	484.315	412.065	609.794	194.29	248.962	34.7909	553.093	307.543	202.912	264.106	81.892	52.4417
331	82	F	0	14	positive	ADD	1.44162e+06	399.555	272.325	418.367	115.981	159.147	19.3076	355.682	200.706	148.139	179.707	37.1291	27.6711	494.127	364.662	549.359	178.275	244.329	44.1004	476.609	246.946	182.476	221.116	44.9607	45.2606
332	75	F	15	17	positive	ADD	1.26627e+06	362.38	364.679	508.389	156.307	255.876	66.4212	443.609	228.798	155.4	198.569	70.0347	59.9436	384.639	375.69	548.688	194.507	241.383	45.1361	478.917	256.862	189.335	228.919	47.476	42.0455
333	83	M	9	29	negative	MCI	1.50357e+06	435.209	400.318	549.649	165.265	268.517	63.3512	488.839	261.754	192.705	228.412	61.9395	48.5363	519.077	401.719	632.157	177.565	256.518	44.5747	549.336	307.801	236.928	268.392	46.3429	44.8181
334	62	M	12	30	positive	pAD	1.52692e+06	538.284	482.429	703.083	208.391	339.958	70.3438	622.053	337.884	250.685	296.366	91.1216	60.2668	541.717	513.32	679.642	206.513	340.502	45.7866	643.473	369.767	260.138	314.437	83.9412	57.2328
335	77	F	8	11	negative	AD	1.32451e+06	379.465	235.596	389.088	115.156	141.159	25.0459	313.695	189.364	140.575	161.412	55.8504	26.0373	414.507	246.611	400.288	127.454	201.51	53.0672	330.472	183.057	125.788	159.834	53.0989	39.6751
336	60	M	10	29	positive	ADD	1.43097e+06	353.37	336.402	517.19	190.763	211.16	38.9633	429.305	238.753	182.082	210.93	59.0048	42.1536	387.271	317.559	536.69	207.196	203.501	40.6143	445.281	252.262	199.522	220.407	55.7551	39.5753
337	68	F	6	25	negative	NC	1.50612e+06	460.354	456.125	577.556	116.856	298.413	66.2446	538.235	290.984	185.553	252.991	77.9041	63.585	511.323	446.802	606.677	168.52	281.17	49.5511	557.437	304.209	228.103	265.531	81.7599	65.657
338	76	M	18	22	positive	ADD	1.65165e+06	418.634	458.612	601.73	168.836	304.232	67.0516	546.086	302.072	206.204	265.192	73.8595	52.4901	459.313	487.387	653.346	205.914	321.938	68.6748	597.252	322.723	221.694	283.288	99.4217	56.9139
339	46	F	6	22	negative	MCI	1.34278e+06	305.916	279.617	513.564	129.106	180.845	36.8692	422.028	249.785	212.96	226.58	80.3796	50.9079	373.394	285.138	555.419	139.557	180.632	34.3342	432.125	255.237	207.103	222.665	67.2548	59.8499
340	70	F	12	27	negative	MCI	1.38659e+06	436.211	352.617	525.438	122.684	281.944	46.7115	483.654	275.173	207.918	230.316	100.863	59.0745	394.644	355.281	535.886	134.204	258.422	63.299	484.116	273.481	219.768	235.911	98.5621	57.6318
341	59	F	10	29	positive	pAD	1.33461e+06	378.478	341.487	507.18	169.659	220.735	36.814	457.983	264.388	214.381	228.704	76.1909	51.536	357.066	372.969	598.336	207.049	241.574	36.5881	511.509	290.582	203.396	247.413	69.8708	52.6843
342	61	F	12	11	positive	ADD	1.28464e+06	360.801	315.863	491.263	181.045	194.043	39.6918	420.42	244.11	186.401	213.737	56.2603	35.4227	424.465	383.984	630.326	232.363	229.451	41.9306	513.391	278.129	215.103	234.747	59.5523	46.8901
343	72	M	14	27	positive	pAD	1.66172e+06	422.335	423.313	555.542	193.101	281.993	50.0699	499.984	268.05	192.044	236.181	60.2106	60.2273	480.748	398.983	619.37	191.35	236.867	40.4973	524.474	277.3	215.337	247.896	75.7913	69.3087
344	69	M	16	28	negative	MCI	1.5877e+06	516.505	451.694	657.341	167.672	298.61	78.0241	565.953	288.072	215.012	245.83	92.7405	66.0581	517.401	443.565	654.074	189.422	280.74	51.2618	555.946	287.658	207.436	245.563	95.3275	68.9811
345	78	M	13	28	negative	NC	1.5072e+06	377.358	406.74	737.811	184.421	275.213	76.8795	591.252	307.268	224.361	277.789	47.1493	47.6323	379.938	375.012	573.551	191.816	243.651	45.9732	497.566	285.052	204.051	244.953	63.9683	46.6075
346	82	F	6	21	negative	NC	1.25258e+06	452.945	361.187	484.455	156.795	261.292	54.9403	436.476	224.382	151.891	196.98	58.4744	46.9261	475.138	367.758	514.979	164.499	275.753	60.59	469.304	233.732	165.637	206.94	60.4082	45.391
347	69	M	12	28	negative	NC	1.73642e+06	486.812	474.727	646.241	174.49	313.656	50.1355	613.284	338.096	254.744	301.766	87.6267	63.848	496.891	454.757	685.094	193.13	272.413	51.6155	597.806	332.889	266.155	296.181	78.4148	72.4075
348	72	F	3	25	negative	NC	1.29736e+06	427.204	380.312	504.483	157.157	251.705	47.632	474.394	243.979	183.254	218.378	71.0574	53.902	434.43	350.34	511.248	149.399	233.924	46.9493	464.311	240.6	184.298	217.333	36.8598	42.5703
349	74	M	12	30	negative	MCI	1.6518e+06	553.244	515.432	774.927	193.167	377.868	80.3842	694.742	383.398	272.216	327.883	175.005	65.6719	508.805	469.383	733.418	170.134	312.957	120.361	620.76	345.774	225.177	298.688	99.9172	70.9973
350	73	F	6	27	negative	MCI	1.32785e+06	510.929	380.195	604.823	130.194	290.391	61.3387	523.268	274.44	200.137	233.527	82.8051	60.1641	483.612	388.861	614.259	194.018	263.829	48.9668	530.775	292.761	219.983	257.452	72.2916	58.1855
351	75	F	6	25	negative	MCI	1.26449e+06	467.531	363.182	543.95	152.434	232.923	36.5131	471.571	245.952	195.07	225.043	45.2964	52.3007	516.244	376.165	585.682	161.148	253.759	40.6034	492.701	268.533	195.584	243.354	29.8812	50.2308
352	76	M	12	27	negative	NC	1.63722e+06	522.667	533.292	666.432	183.693	373.712	74.7617	620.489	326.087	217.379	280.709	85.7518	61.1665	550.36	468.818	710.844	167.28	328.53	68.3343	636.824	338.32	251.428	288.31	76.9897	61.0035
353	73	F	6	24	negative	NC	1.37726e+06	421.136	334.378	469.231	171.083	226.437	46.223	428.026	240.756	168.707	212.747	71.8028	46.9569	469.634	385.343	548.257	189.357	238.668	45.4635	497.76	275.354	195.592	241.313	94.5099	56.1185
354	74	M	16	30	negative	NC	1.25663e+06	478.513	428.124	698.654	202.596	277.463	70.8481	576.556	330.573	261.468	282.493	84.7127	95.6593	531.42	439.169	681.556	250.056	278.329	71.2809	568.995	319.263	241.654	280.736	77.0946	62.9532
355	67	F	14	29	negative	NC	1.45314e+06	537.159	483.105	597.779	126.934	338.385	63.3656	568.707	311.487	202.246	264.929	105.12	69.5778	516.816	451.885	631.981	134.922	319.484	64.1826	579.553	310.482	212.451	260.598	102.287	63.4715
356	73	M	4	30	positive	aAD	1.67081e+06	529.904	456.613	684.272	211.073	310.6	62.6931	581.41	302.987	234.639	272.215	96.2777	68.6704	597.59	458.236	703.923	230.844	289.551	57.8177	597.325	325.682	278.689	296.174	73.978	68.8731
357	64	F	6	27	negative	NC	1.25712e+06	449.656	391.004	599.083	159.67	288.511	59.8063	546.104	308.181	239.756	269.326	76.9671	66.2314	476.99	419.34	615.927	145.106	286.683	58.7223	562.336	308.808	244.127	277.714	84.7893	56.496
358	67	M	10	26	negative	AD	1.67189e+06	408.177	373.681	563.755	143.842	251.377	46.787	492.824	266.166	193.268	233.119	52.4306	49.4278	513.758	364.917	572.148	160.519	225.328	41.6508	503.759	274.196	215.736	249.399	25.2948	46.8663
359	72	M	10	22	positive	ADD	1.59749e+06	342.246	246.368	401.09	141.59	182.09	43.6334	324.636	173.077	130.272	151.578	24.6857	31.3779	371.191	227.639	444.856	175.291	156.516	25.6544	347.467	210.159	178.52	186.679	15.4132	35.8251
360	65	F	12	23	negative	NC	1.36637e+06	494.87	477.764	618.33	161.583	336.433	83.8945	576.069	302.1	195.665	262.826	75.8079	65.6527	578.771	453.942	636.423	134.452	286.422	60.8681	570.844	302.51	199.715	260.048	88.1638	67.2055
361	68	M	12	29	negative	NC	1.48476e+06	546.945	425.497	614.957	151.632	281.022	60.2217	546.262	284.207	219.47	250.496	76.1804	62.3937	544.702	428.339	593.188	158.725	269.245	52.5885	547.161	295.061	230.634	250.372	89.0243	60.7282
362	81	F	4	21	positive	pAD	1.34687e+06	311.135	303.717	502.98	148.812	202.862	39.5001	420.922	258.837	211.668	218.095	56.7566	57.7203	358.235	321.334	590.646	196.4	187.69	40.2387	479.749	291.393	230.865	249.25	54.231	66.3814
363	74	F	0	23	negative	MCI	1.27925e+06	505.623	494.621	597.796	166.718	352.65	62.1411	562.445	291.068	181.372	254.268	73.3729	58.236	524.018	452.614	557.33	156.398	333.651	69.7223	520.815	260.293	168.823	231.928	38.2568	50.6444
364	70	M	16	28	negative	NC	1.61451e+06	431.602	416.197	669.794	209.579	265.715	54.9087	568.141	314.129	254.067	272.837	94.8376	66.6981	504.767	436.663	709.459	212.519	262.197	47.9392	606.337	339.099	272.142	298.969	61.3393	59.6728
365	59	M	7	21	positive	ADD	1.7561e+06	426.207	428.019	666.686	216.819	256.632	41.9752	566.909	332.438	239.789	290.115	99.2031	65.8405	498.617	370.09	627.078	220.05	225.875	38.2066	527.536	320.987	232.639	271.777	53.0574	46.6021
366	73	M	14	29	positive	pAD	1.7384e+06	449.924	370.132	618.611	152.134	251.688	59.6829	520.219	281.196	236.123	252.466	99.8234	63.8226	584.522	416.855	712.028	176.154	248.37	48.8086	588.674	319.3	258.331	279.131	79.8216	63.3557
367	75	M	20	28	negative	AD	1.76391e+06	539.24	412.493	695.77	199.23	281.713	61.4859	568.044	311.289	236.645	278.318	65.7278	55.7828	576.717	442.412	649.993	207.382	253.927	44.2404	543.11	289.986	223.103	257.471	57.3587	59.7468
368	69	F	12	29	negative	NC	1.47182e+06	470.671	423.021	534.442	125.229	307.151	58.454	495.056	269.557	174.096	233.465	75.6239	65.187	487.485	409.474	666.333	172.661	264.263	50.0072	556.649	302.327	228.003	259.161	80.998	73.909
369	69	F	6	27	negative	NC	1.52965e+06	566.922	469.876	759.678	160.577	334.31	55.2838	676.723	378.054	299.45	318.213	82.3872	80.9736	448.891	503.721	820.19	209.137	337.47	71.0825	725.313	400.376	288.436	335.648	99.7895	73.052
370	78	M	14	28	negative	NC	1.5736e+06	515.129	418.214	692.398	194.713	316.66	51.6726	625.149	373.477	283.639	324.786	94.002	61.5285	543.35	465.975	724.668	234.528	290.82	43.2126	628.606	357.116	269.74	308.548	63.3102	56.6223
371	76	M	2	29	negative	MCI	1.61713e+06	513.681	489.795	610.046	191.658	319.594	65.0926	554.191	301.556	197.512	255.44	89.5388	58.9777	614.564	484.451	657.325	231.572	308.898	48.5174	592.725	315.502	214.699	274.319	63.3722	58.2128
372	74	F	6	27	negative	MCI	1.5404e+06	501.275	438.896	600.193	153.584	322.094	61.9008	542.034	291.682	187.61	245.015	99.836	73.8246	433.224	422.873	532.851	163.436	312.249	69.5219	506.265	268.72	186.911	230.063	70.9494	52.6606
373	80	M	14	25	positive	ADD	1.48977e+06	451.986	260.527	467.076	137.425	202.839	61.7998	396.073	234.912	156.673	193.032	53.0687	49.5341	443.597	269.653	486.764	132.761	193.771	45.7453	404.181	237.065	169.94	199.206	36.2528	41.0976
374	63	F	7	29	negative	NC	1.45274e+06	573.917	482.397	592.525	124.732	333.744	61.2976	582.25	318.811	197.677	269.373	107.785	67.4551	570.348	435.61	627.05	137.145	322.102	66.0537	577.061	316.547	204.346	268.18	105.102	62.7101
375	69	M	12	28	negative	NC	1.61187e+06	432.654	388.947	545.548	146.224	273.597	53.6402	485.145	264.049	202.178	231.707	89.6048	65.5076	448.555	392.532	571.33	167.489	263.175	59.559	498.459	270.937	206.273	243.981	76.6954	61.0034
376	67	F	12	15	positive	ADD	1.50422e+06	296.66	214.6	375.384	129.505	134.548	24.207	317.814	197.304	154.212	178.585	22.8154	23.6606	314.345	254.679	504.779	213.238	159.289	26.7723	393.528	242.307	191.307	219.472	42.9795	38.6968
377	75	F	7	26	positive	aAD	1.41947e+06	440.076	413.144	578.648	162.51	278.984	59.1752	530.99	309.365	221.477	273.965	72.638	59.159	475.381	428.297	610.957	197.345	303.966	70.4043	548.405	294.226	226.53	260.424	69.5784	55.5979
378	75	M	12	27	negative	MCI	1.7617e+06	443.094	423.551	682.118	207.96	298.971	70.3238	568.249	297.569	220.914	262.308	89.9783	63.0724	479.414	452.694	688.64	187.745	297.382	65.2811	612.536	340.716	264.123	299.593	73.0457	61.4274
379	78	M	9	30	negative	NC	1.63426e+06	389.493	297.069	548.185	174.545	182.707	38.8591	428.217	246.222	169.055	207.272	14.6785	32.0619	504.723	352.559	713.89	193.842	232.388	42.1117	538.629	305.043	215.866	259.767	40.1491	57.3443
380	76	F	1	19	negative	MCI	1.32423e+06	417.751	353.493	520.794	150.867	247.728	49.8392	443.901	245.979	177.547	218.02	60.6145	51.6846	434.033	330.172	483.61	147.121	222.464	53.3423	422.761	232.663	170.532	209.091	35.1789	41.9272
381	76	M	16	26	negative	AD	1.65057e+06	521.902	355.345	539.29	169.86	280.655	70.3158	476.65	246.417	183.627	227.683	63.0509	49.6188	498.164	355.538	561.064	173.191	241.967	60.3496	472.971	252.235	193.966	231.389	57.809	47.172
382	69	F	6	27	negative	MCI	1.40944e+06	517.95	480.432	665.196	206.4	322.229	84.7723	592.044	308.515	224.089	268.889	88.5382	62.9267	593.995	493.631	705.245	180.768	311.345	73.7361	632.149	335.643	247.325	290.999	83.8532	67.5841
383	64	M	6	28	negative	NC	1.67318e+06	569.244	538.956	695.869	143.952	355.865	62.4321	681.973	362.178	271.063	317.135	106.254	76.2128	600.661	527.133	792.005	142.491	312.796	44.135	712.338	403.933	294.227	349.231	118.047	62.3051
384	71	M	12	26	negative	NC	1.51254e+06	452.887	471.854	655.964	159.492	336.458	65.8393	591.709	312.323	211.918	263.51	133.631	61.1864	522.36	469.918	673.729	159.062	280.995	46.8322	609.717	342.844	256.445	292.044	86.3925	62.8734
385	60	F	12	29	negative	NC	1.46714e+06	506.43	407.043	589.192	147.98	273.263	68.9032	531.219	314.479	214.642	270.459	96.1472	71.8505	487.537	494.786	692.732	155.711	289.843	64.9053	656.008	402.611	262.087	348.267	124.578	64.5547
386	63	F	12	28	negative	MCI	1.35057e+06	547.743	423.798	586.846	183.337	278.85	44.9409	547.297	286.424	204.874	250.459	83.0105	58.9714	517.517	482.22	620.062	153.643	285.7	60.9082	579.385	296.734	206.261	254.081	91.9243	56.32
387	67	M	16	30	positive	aAD	1.56205e+06	353.764	377.933	617.074	139.141	250.16	75.3943	532.406	296.166	218.531	256.79	109.907	80.6111	401.25	403.716	612.498	167.332	276.203	58.3142	539.265	283.191	216.891	248.972	76.9191	60.284
388	68	M	12	28	negative	NC	1.8328e+06	446.397	431.241	649.707	186.75	309.46	80.8797	585.142	336.759	239.834	295.768	95.0073	57.1871	517.988	459.795	746.288	204.385	296.076	70.0706	649.93	354.334	256.352	306.637	88.6129	66.2517
389	64	F	9	25	negative	MCI	1.38959e+06	448.492	430.702	628.819	158.457	272.619	60.3405	564.347	316.922	244.239	280.452	92.9312	63.6905	473.936	410.183	634.989	226.144	236.738	48.6267	556.9	340.842	284.299	302.184	89.9706	67.6445
390	63	F	12	30	negative	NC	1.54489e+06	504.517	439.215	591.676	153.451	306.076	58.1389	575.209	305.477	220.982	270.033	86.2454	62.6616	630.57	468.11	652.067	210.699	313.355	56.5977	606.96	315.659	226.411	270.813	94.4705	62.509
391	80	M	18	29	negative	MCI	1.662e+06	446.788	443.281	733.562	236.839	262.402	42.8425	594.663	329.961	257.179	281.513	71.8919	68.6057	501.758	452.759	803.398	255.649	271.836	72.6176	626.743	350.555	265.654	305.441	57.955	69.2049
392	73	F	12	27	negative	MCI	1.34401e+06	491.419	434.504	652.906	138.154	308.502	72.7155	590.152	322.873	224.962	290.141	80.1593	52.1208	545.222	451.61	650.372	158.845	290.47	55.3434	594.025	321.948	249.083	282.8	69.6334	56.6582
393	76	F	14	28	negative	MCI	1.55679e+06	447.567	371.319	573.592	137.646	225.731	41.3166	509.106	291.043	216.943	258.742	90.3035	57.2828	473.288	400.475	661.885	157.511	250.967	41.7039	561.002	312.064	250.606	271.818	70.5043	70.5129
394	84	M	16	24	negative	MCI	1.84721e+06	401.463	344.512	566.696	193.026	201.401	33.4318	462.673	266.037	201.099	230.512	54.0885	45.9815	589.472	356.466	593.495	179.349	252.394	42.2733	487.652	258.285	184.889	231.058	4.14859	43.1261
395	81	M	10	25	negative	NC	1.82565e+06	451.369	369.445	543.02	142.517	245.685	48.4492	483.917	274.528	206.712	240.043	79.1208	52.7065	493.123	385.628	602.317	157.184	254.72	57.5875	527.045	304.488	233.686	260.302	57.2673	57.3582
396	83	F	0	15	negative	MCI	1.19923e+06	402.911	328.284	452.503	171.348	214.535	36.8765	408.644	213.938	174.735	193.395	38.1031	39.2262	401.072	333.416	493.884	167.094	234.438	57.52	436.336	224.719	186.096	204.329	41.3163	43.5774
397	84	F	6	25	negative	NC	1.38035e+06	440.678	399.011	609.165	225.661	259.506	51.6829	516.095	269.205	205.328	245.632	64.9434	56.5078	515.328	435.428	700.063	212.897	315.994	74.5486	583.334	297.215	232.602	268.17	44.3479	62.034
398	82	M	0	18	negative	MCI	1.71564e+06	407.67	371.073	610.019	134.846	261.605	64.7038	516.574	292.708	221.339	255.043	84.7364	61.7837	471.248	369.346	637.836	183.977	245.812	48.5118	538.94	317.552	227.678	274.138	43.865	60.6161
399	76	F	4	25	positive	pAD	1.22733e+06	397.235	343.806	539.002	159.352	230.749	35.4948	462.367	252.009	187.521	215.886	66.4542	52.2196	424.642	305.925	501.078	142.137	209.881	41.1845	434.795	247.594	182.635	212.703	54.4782	45.0543
400	81	M	12	16	positive	ADD	1.30337e+06	406.522	237.336	378.859	97.6042	174.832	26.9364	340.459	201.669	167.649	176.062	41.2405	40.0475	418.198	264.267	417.333	117.98	197.615	29.711	377.848	214.662	166.819	188.287	50.517	37.3231
401	84	F	4	18	negative	AD	1.20292e+06	319.874	250.317	417.483	108.413	162.398	22.5437	342.886	197.289	142.369	173.946	31.802	33.2685	354.633	307.709	487.848	150.568	206.283	36.4301	409.552	227.209	176.546	206.717	37.2459	42.3699
402	80	M	12	24	negative	MCI	1.57239e+06	469.614	344.352	575.722	213.56	226.407	46.8926	473.396	257.661	209.375	236.564	48.9912	52.0249	454.372	399.628	592.238	189.268	259.354	79.2894	501.581	257.539	188.076	231.274	85.5076	53.2794
403	77	F	12	28	positive	aAD	1.39457e+06	414.894	394.635	593.666	246.539	287.522	71.179	516.664	265.67	193.746	233.825	58.9811	80.5583	439.081	419.679	624.813	240.212	277.197	67.3137	522.282	269.236	205.732	238.133	62.4831	63.4282
404	60	F	4	29	negative	MCI	1.44928e+06	561.652	515.971	700.45	227.148	389.305	80.5119	657.105	322.642	214.683	284.413	65.7677	50.9895	582.435	539.218	739.735	221.967	353.303	63.4853	670.051	329.627	224.524	283.165	94.2172	63.7778
405	78	M	14	28	positive	pAD	1.64118e+06	408.391	352.034	528.548	215.217	240.997	49.0256	451.968	239.113	201.08	218.907	49.388	46.9063	435.697	406.604	594.705	232.925	249.761	48.1406	509.277	267.616	207.266	244.907	59.1058	49.0426
406	70	F	12	24	negative	MCI	1.51796e+06	446.661	436.028	679.94	179.276	249.889	51.7432	578.787	337.148	252.77	289.953	90.5788	63.6696	489.869	461.155	752.417	230.419	269.726	38.2935	632.143	350.522	271.725	305.803	64.7387	59.9937
407	72	F	6	25	negative	MCI	1.23146e+06	541.061	427.12	680.425	164.825	277.149	40.8381	594.897	313.906	226.099	264.738	94.0206	73.0472	581.32	426.026	667.038	159.991	268.882	43.358	578.061	305.211	233.811	253.953	96.121	55.8564
408	72	M	16	26	negative	MCI	1.56591e+06	589.215	414.322	627.369	146.322	302.753	81.137	571.107	322.467	251.574	278.436	99.9608	57.8066	648.773	454.057	656.149	173.845	292.131	65.6619	594.336	349.031	243.458	302.158	62.9539	66.0826
409	78	M	16	27	negative	NC	1.91486e+06	437.526	468.495	649.484	164.974	323.729	70.3279	604.221	340.744	272.602	300.218	105.697	67.1342	507.082	460.103	776.521	227.506	267.557	39.9002	661.638	399.148	323.082	332.157	50.3485	76.1871
410	72	F	8	23	negative	MCI	1.23408e+06	541.674	423.996	577.806	129.485	282.187	53.6587	528.354	288.873	210.178	245.077	109.488	66.0589	569.763	457.441	696.801	176.711	273.058	53.7214	622.137	343.424	269.671	297.61	88.455	70.8969
411	76	M	16	26	negative	MCI	1.73714e+06	556.555	508.619	652.542	187.229	297.94	76.7197	605.814	344.664	263.077	301.46	117.112	66.0173	565.18	497.094	760.845	227.71	300.546	74.3576	660.782	368.512	282.852	322.425	103.147	66.2987
412	78	M	9	29	negative	MCI	1.50516e+06	420.487	309.536	493.511	139.039	196.291	35.4883	441.414	288.202	195.646	255.83	61.5564	44.2817	421.59	278.152	578.106	152.025	210.327	46.8957	490.219	282.437	242.62	253.375	75.2984	52.9023
413	80	F	4	20	positive	aAD	1.34909e+06	420.98	411.804	539.872	147.018	278.174	66.9691	503.066	256.083	172.055	224.701	59.4781	49.9583	483.319	374.892	538.881	150.94	257.277	58.6106	489.679	251.934	188.014	224.506	32.7196	45.6158
414	75	F	0	21	negative	MCI	1.37732e+06	479.45	403.97	582.888	198.221	264.045	54.3908	509.081	254.098	196.115	226.044	73.2519	46.1362	564.448	428.132	646.469	222.497	250.98	48.0258	538.574	272.552	208.047	240.219	54.3782	52.8244
415	64	F	0	27	negative	NC	1.36055e+06	565.256	437.824	557.678	138.748	318.265	53.0944	541.026	312.651	218.32	270.035	69.0303	51.1233	582.741	532.087	658.753	161.419	372.918	54.1363	619.278	326.295	203.821	276.33	88.1005	54.5414
416	82	M	18	30	negative	AD	1.57432e+06	402.278	469.216	623.479	152.134	333.825	88.9309	562.88	279.034	192.862	241.526	69.8752	63.5673	427.341	438.346	638.375	155.743	313.054	90.5112	570.972	298.16	206.501	265.314	59.3249	62.7754
417	73	F	0	26	negative	NC	1.38815e+06	523.037	501.708	639.856	144.14	334.357	76.6678	587.645	303.099	211.118	266.352	52.6264	72.913	591.608	587.992	714.705	217.886	387.94	87.4732	661.866	298.184	216.277	260.54	98.8051	61.7017
418	76	M	9	22	negative	MCI	1.60787e+06	443.326	393.321	597.391	159.021	288.429	49.3258	528.713	287.928	213.186	252.757	86.7813	48.7551	424.157	387.192	580.087	168.885	238.824	36.6565	518.438	285.96	217.452	253.852	44.75	38.5179
419	77	F	5	19	positive	ADD	1.32983e+06	379.172	269.383	443.382	138.499	200.351	43.3994	376.308	217.644	170.908	191.267	49.52	42.3664	470.145	381.765	645.762	193.933	264.339	55.0285	526.493	273.733	214.591	242.422	58.2433	59.937
420	74	F	6	20	negative	MCI	1.4483e+06	368.815	393.267	590.9	205.038	268.655	44.7616	521.88	288.211	216.175	250.587	91.4973	68.1974	448.633	437.588	687.457	193.274	271.095	39.0941	590.094	336.069	272.77	296.352	74.7697	66.9583
421	82	F	6	28	negative	MCI	1.24695e+06	360.679	271.042	454.127	129.168	186.649	31.9704	403.697	255.914	197.72	230.793	69.5614	38.93	375.926	291.477	458.011	144.415	206.944	26.8661	406.695	238.143	179.286	218.448	42.2434	40.3167
422	71	F	12	28	negative	MCI	1.4096e+06	531.772	409.449	583.027	158.277	219.712	38.5538	522.217	281.988	213.124	250.934	53.3955	48.5656	580.95	451.016	684.663	176.657	307.891	53.7553	617.934	354.798	261.722	305.755	87.0978	52.5837
423	63	M	0	21	negative	AD	1.46453e+06	475.137	463.726	610.153	185.948	316.729	66.5961	568.244	306.375	212.625	264.986	80.9229	60.1152	563.571	470.335	640.701	202.422	295.631	51.2927	601.434	338.314	237.48	293.002	64.2768	58.8032
424	69	M	0	28	negative	NC	1.50102e+06	586.357	496.894	759.703	247.343	327.199	72.0223	660.73	364.989	295.53	330.672	63.2458	61.4521	616.196	522.036	773.541	228.517	353.724	84.0804	672.886	349.711	257.343	314.453	68.2419	51.1679
425	67	M	0	28	negative	NC	1.60572e+06	653.171	524.361	767.171	176.986	348.04	74.5996	682.348	371.272	277.695	316.309	111.01	74.4481	657.687	512.195	736.57	185.302	322.045	55.4449	653.726	365.989	260.692	313.885	112.694	79.7706
426	85	F	0	19	negative	MCI	1.24917e+06	352.315	306.765	472.252	133.832	225.901	41.6711	430.805	230.839	190.189	213.267	59.0318	47.5438	398.005	327.774	489.132	194.702	199.703	35.054	436.031	265.673	209.682	234.593	51.5767	51.0099
427	79	M	0	27	negative	NC	1.50255e+06	491.646	404.684	621.791	178.797	277.359	48.7041	546.319	308.012	244.629	275.375	67.8214	56.2648	564.933	384.353	680.201	207.237	324.697	105.473	556.699	278.653	232.206	249.314	50.3238	69.7904
428	65	F	9	24	negative	MCI	1.23042e+06	452.432	404.315	567.869	163.259	246.204	47.067	523.346	304.78	230.807	272.634	49.9083	60.6335	486.441	401.997	591.649	201.733	260.148	52.1931	517.392	312.539	233.095	273.36	44.8383	54.611
429	62	F	12	27	negative	MCI	1.26574e+06	471.213	417.377	511.116	136.273	285.434	50.5303	499.847	245.669	184.195	215.735	89.5704	53.5004	474.315	426.11	567.82	150.494	277.592	56.3429	523.258	258.884	177.893	222.126	79.283	55.7385
430	76	M	16	28	negative	NC	1.56979e+06	469.362	452.002	584.38	168.897	282.324	56.4512	538.057	301.662	203.43	260.492	90.3346	54.1252	531.559	430.196	591.335	193.059	283.547	59.5909	531.123	287.295	215.436	256.553	76.8498	53.7892
431	78	M	6	25	negative	MCI	1.47511e+06	383.524	316.799	451.924	125.096	214.053	48.5943	380.622	195.413	137.705	175.037	22.096	31.8628	421.926	298.109	434.592	124.017	198.445	50.1697	373.994	208.816	157.331	187.654	17.0766	33.1041
432	72	F	0	26	negative	NC	1.32312e+06	465.638	435.419	584.623	204.494	293.159	63.4704	534.103	309.279	197.027	261.79	80.9395	64.5799	520.103	397.827	539.06	184.217	282.297	48.2362	486.849	267.717	159.572	231.924	80.0323	45.8561
433	71	F	3	27	negative	MCI	1.36967e+06	453.415	442.743	638.89	183.245	302.344	54.004	567.938	309.243	200.153	263.252	74.4735	61.6437	538.568	449.84	655.432	207.163	315.96	62.9974	590.212	319.205	214.467	275.814	60.2561	60.6043
434	66	F	1	23	negative	MCI	1.40108e+06	439.433	466.99	620.71	135.946	314.178	62.2931	578.981	316.472	207.253	270.374	94.8196	62.5387	423.881	462.649	613.537	134.974	282.503	51.815	568.305	305.258	226.156	263.117	74.7405	64.7063
435	70	F	0	23	negative	NC	1.22735e+06	424.915	367.953	475.768	138.754	262.115	49.6274	435.401	227.743	171.06	201.007	62.3698	47.2098	395.764	315.62	448.484	134.217	239.496	61.4949	409.787	217.268	168.094	197.861	49.4959	44.932
436	59	F	12	22	negative	MCI	1.39419e+06	509.113	358.898	538.676	107.813	271.217	63.8955	503.079	290.561	193.362	244.773	52.0459	54.6491	569.994	467.95	645.139	135.604	313.611	58.5177	595.53	309.44	216.583	267.378	82.6772	57.0976
437	67.44	M	8	25	positive	pAD	1.76206e+06	573.408	543.557	672.725	170.802	400.827	95.3732	619.574	300.824	201.026	266.716	100.601	72.0301	606.181	565.897	763.02	175.134	383.023	85.0794	692.316	342.439	241.759	305.802	85.0471	67.8405
438	74	M	0	29	negative	NC	1.57651e+06	472.135	339.466	604.211	185.174	223.306	45.6699	505.675	289.19	235.153	255.622	52.6923	57.5803	435.471	365.099	610.241	201.51	222.195	51.7054	518.938	308.375	244.733	271.821	41.9	67.046
439	64	F	2	17	positive	ADD	1.32972e+06	281.727	356.766	480.855	144.841	238.725	46.0758	443.453	254.895	179.91	209.143	99.2172	54.343	328.227	329.432	500.593	188.745	238.227	41.8909	450.092	242.519	189.414	215.709	74.5015	51.29
440	79	M	12	30	negative	NC	1.71916e+06	550.162	437.4	677.506	203.442	288.373	55.4521	595.119	306.56	248.718	279.157	56.5336	54.6635	632.666	485.63	679.882	228.761	325.555	55.274	605.914	317.388	248.007	283.479	64.9489	56.8356
441	71	F	6	26	negative	MCI	1.28497e+06	300.645	361.59	477.74	111.645	254.172	53.2008	437.812	234.518	157.42	202.182	89.0786	58.5955	348.943	367.222	502.048	113.035	274.117	68.7275	451.941	230.667	159.02	199.215	71.9258	55.6482
442	75	M	0	29	negative	NC	1.74655e+06	405.857	407.553	556.428	149.553	264.902	41.0594	511.389	267.969	201.051	240.301	60.9933	57.0902	449.427	405.233	615.586	172.377	240.484	45.9985	522.449	282.259	217.121	247.904	46.9508	55.2842
443	66	F	0	24	negative	NC	1.33493e+06	523.376	426.374	614.651	127.295	305.104	65.3039	547.158	280.38	178.693	236.411	83.5285	76.5389	647.463	466.571	643.538	151.07	328.097	67.4476	584.328	303.805	183.795	256.621	95.7743	69.1994
444	80	F	0	20	negative	MCI	1.42003e+06	370.048	320.894	514.014	146.647	225.543	55.6082	460.382	262.573	220.28	231.625	90.5704	52.3707	442.735	319.933	584.422	187.964	183.372	37.1722	482.06	283.561	230.091	244.725	77.7041	47.444
445	68.11	F	12	29	positive	aAD	1.42034e+06	564.746	408.464	644.344	166.997	302.413	53.3202	565.073	316.813	224.197	269.94	73.9504	66.2674	560.184	414.376	677.618	160.924	271.355	44.3934	602.934	351.396	268.665	299.381	61.7197	73.887
446	73	F	9	28	negative	MCI	1.33361e+06	494.346	395.49	537.923	176.616	267.003	52.7845	488.657	265.523	180.269	232.757	69.4805	47.4413	477.921	407.568	589.04	150.204	257.191	62.2112	517.801	278.283	201.767	246.542	53.8034	54.7536
447	66	F	4	29	positive	pAD	1.30425e+06	448.897	378.201	595.284	136.702	244.39	60.7174	509.351	284.882	208.938	248.019	66.7985	58.0254	418.021	403.42	557.782	134.55	268.987	63.9879	519.873	289.241	201.541	254.403	64.5352	50.3942
448	76	F	6	26	negative	MCI	1.26319e+06	388.186	297.431	458.223	133.576	224.369	51.9785	404.46	219.78	167.921	199.078	57.3762	44.5508	460.257	271.398	448.829	122.556	203.787	44.9621	392.691	213.92	164.339	191.088	29.3044	38.1839
449	74	F	0	13	positive	ADD	1.38436e+06	556.133	407.57	630.161	195.384	301.594	47.2444	529.686	259.792	188.372	233.729	53.904	54.2193	622.451	407.614	688.694	249.191	248.838	41.0448	549.871	281.652	185.279	249.66	36.1167	43.9748
450	72	F	16	27	negative	MCI	1.4115e+06	414.96	341.25	532.547	121.304	223.644	38.5958	472.542	274.306	208.579	233.761	80.3625	56.3213	425.311	359.565	550.88	143.468	236.62	43.0517	494.364	294.906	236.281	254.458	72.6459	53.2371
451	78	M	8	22	negative	MCI	1.58906e+06	368.596	434.391	538.843	123.156	295.402	59.2921	513.551	280.322	183.594	247.799	81.7211	48.9898	403.585	421.366	611.702	152.846	255.433	65.0871	551.157	312.808	234.311	274.591	68.4108	48.219
452	57	M	12	21	positive	ADD	1.59797e+06	411.888	366.003	519.5	144.568	247.015	66.3964	449.49	234.875	167.909	198.311	75.9086	60.5971	409.192	300.84	530.749	160.928	217.194	45.2835	432.565	224.264	161.336	199.021	77.018	43.5849
453	78	M	0	26	negative	NC	1.67783e+06	557.412	499.289	697.064	182.82	331.327	69.8549	614.078	322.353	213.237	276.859	94.6345	68.2212	582.686	514.245	703.7	196.123	338.498	62.2952	622.943	314.541	219.582	271.768	94.7261	65.7906
454	72	F	16	29	negative	MCI	1.31678e+06	586.614	387.516	617.24	184.303	292.45	69.8592	555.158	308.015	250.114	279.377	72.8693	56.1546	625.963	445.053	677.86	208.98	283.594	67.6444	590.368	336.057	259.746	291.983	80.5331	62.711
455	73	F	0	25	positive	ADD	1.28862e+06	422.176	356.449	561.925	157.543	217.817	33.678	466.364	247.482	179.229	215.421	77.4579	51.6778	447.874	370.108	579.775	171.861	225.535	34.2298	478.505	256.365	190.672	221.542	53.7727	49.8274
456	62	M	6	22	positive	pAD	1.35014e+06	392.426	347.094	515.356	154.825	244.064	39.3862	467.447	258.782	204.824	221.79	71.6754	50.1892	420.501	329.759	473.74	134.363	238.687	52.5868	422.389	222.153	151.79	186.22	89.7278	49.5536
457	77	M	7	26	positive	pAD	1.78214e+06	428.232	377.951	535.533	138.989	260.959	65.0454	481.018	269.55	203.726	232.228	68.0268	50.0197	481.347	375.998	573.168	154.107	245.675	47.4509	505.339	282.07	210.642	246.586	44.572	46.7228
458	79	M	10	24	positive	pAD	1.4939e+06	482.87	370.055	515.146	152.815	295.378	68.8775	447.008	223.37	157.984	198.917	9.8767	48.2557	497.389	428.786	596.722	195.416	282.882	56.0316	523.675	273.087	199.089	245.221	59.9002	61.7246
459	62	M	18	27	negative	MCI	1.49578e+06	471.613	344.555	527.073	206.72	220.272	38.7326	462.844	270.489	216.145	246.676	47.8476	50.8359	487.833	384.683	629.332	233.215	227.96	45.1598	523.767	299.119	247.002	267.702	36.3871	58.6234
460	61	M	9	27	negative	MCI	1.69256e+06	645.038	521.337	794.673	191.985	401.104	98.8285	706.921	357.441	241.967	309.649	112.193	59.2356	606.002	505.642	700.003	193.059	337.017	63.8877	645.408	333.038	224.694	291.741	85.9356	56.3256
461	60	M	0	28	negative	NC	1.75992e+06	587.456	497.937	757.545	197.045	358.725	92.9119	649.609	365.632	259.293	306.432	142.421	74.0884	655.541	487.473	803.455	202.088	318.076	49.1516	712.127	411.252	308.256	355.574	89.1449	72.9606
462	75	M	0	30	positive	aAD	1.61894e+06	552.666	408.937	661.224	209.214	277.163	54.536	559.268	301.973	240.28	279.511	73.5657	62.6194	551.182	491.281	703.45	199.644	322.789	68.8406	627.585	335.799	237.537	294.646	87.9611	72.811
463	69	F	14	26	negative	MCI	1.48295e+06	492.659	396.758	555.204	119.968	288.215	53.0221	526.135	283.209	194.143	245.704	69.7579	60.3516	479.664	409.181	592.09	130.055	274.832	52.3253	532.909	286.996	198.445	249	72.2312	58.3433
464	72	F	6	24	negative	MCI	1.18764e+06	530.08	393.692	568.195	139.241	270.549	50.7947	533.351	308.457	213.526	263.648	97.3966	55.5384	510.553	367.307	555.349	138.425	239.796	48.0484	503.308	278.301	206.845	241.365	68.327	51.0732
465	82	F	10	19	positive	pAD	1.43675e+06	333.073	240.122	361.296	105.703	174.168	27.2641	337.43	172.837	131.123	154.489	31.5822	29.1179	398.187	309.694	419.986	137.326	222.904	36.1356	390.565	210.092	155.346	193.118	37.4936	34.765
466	76	F	12	27	negative	MCI	1.30221e+06	400.456	411.901	571.256	140.255	283.044	52.0783	526.781	289.814	195.373	245.764	98.6452	54.8984	427.705	433.431	584.149	189.059	314.288	75.0417	517.107	268.827	178.844	225.474	87.7992	52.9268
467	69.08	M	3	28	positive	aAD	1.89721e+06	622.227	486.516	684.541	168.683	316.144	59.1885	625.759	358.448	242.069	309.521	116.528	66.2405	663.734	519.316	727.337	205.969	338.366	60.2826	666.943	373.864	248.69	330.217	94.526	63.8834
468	76	F	0	21	negative	NC	1.21033e+06	283.604	216.537	406.634	91.4955	125.311	28.8529	342.055	184.602	174.943	158.107	80.0044	56.7558	518.852	499.641	681.121	213.644	320.594	57.2607	597.785	292.142	207.814	263.459	64.6851	69.9036
469	70	F	0	26	negative	NC	1.41431e+06	611.859	505.723	670.651	153.096	337.336	64.3861	629.447	341.539	228.592	294.74	81.1656	65.8417	584.729	458.062	594.059	188.363	305.981	55.7348	566.204	300.725	219.254	263.62	71.3896	50.2184
470	76	F	0	28	negative	NC	1.29244e+06	406.775	464.736	570.751	184.845	298.609	63.0602	524.824	270.286	180.907	237.079	57.8506	55.3382	452.188	449.935	623.969	203.339	256.629	55.4027	530.438	275.255	202.524	246.763	59.1402	52.8737
471	77	M	11	25	positive	pAD	1.4624e+06	363.284	338.159	532.686	162.448	260.645	78.4054	463.931	245.915	182.832	220.753	41.1293	50.2385	454.773	424.551	611.522	178.67	316.795	79.7122	541.699	282.562	203.254	246.403	61.7168	53.4657
472	75	F	6	22	negative	MCI	1.51699e+06	453.509	341.258	561.93	229.843	237.492	44.7135	468.742	256.062	201.126	232.673	64.8957	42.6839	502.391	402.538	660.835	250.055	242.35	43.6073	536.775	276.118	205.23	247.415	72.7471	53.0305
473	62	M	12	25	negative	MCI	1.50998e+06	490.629	417.175	620.817	147.868	279.727	62.6211	564.193	312.557	231.347	275.996	80.3672	63.24	526.109	471.022	661.878	146.321	287.539	59.9516	602.674	326.63	247.588	290.875	72.4889	66.0124
474	70.64	M	6	22	positive	ADD	1.46881e+06	385.656	325.039	592.027	200.317	220.842	35.8724	466.294	285.055	199.153	249.969	78.9315	49.5229	461.671	369.387	679.108	247.12	241.453	61.7097	521.281	292.422	233.516	263.597	73.0042	50.0876
475	71	F	0	25	negative	NC	1.23489e+06	441.977	408.21	570.377	146.66	277.368	49.8767	513.666	275.985	197.244	238.414	99.4447	57.5657	495.399	413.904	564.543	177.897	286.556	43.4747	513.27	282.654	207.991	251.65	94.4559	62.0267
476	69	F	0	30	positive	aAD	1.35494e+06	493.18	471.659	614.725	125.499	336.245	68.4812	562.869	302.652	181.99	260.436	102.663	66.7839	560.475	497.619	682.814	196.287	338.558	52.7084	624.85	320.298	223.765	280.92	67.1054	59.8183
477	66	F	0	27	positive	aAD	1.41741e+06	432.878	403.048	591.105	135.053	288.043	46.479	539.222	303.975	214.953	254.848	101.167	69.1118	495.815	455.879	656.283	155.061	286.49	46.2405	590.593	305.747	227.007	260.17	86.3489	64.1471
478	78	M	2	22	positive	ADD	1.50895e+06	353.296	264.603	448.157	130.703	240.297	71.9208	365.16	175.748	131.895	158.638	19.605	52.1714	463.044	318.235	520.065	185.879	257.118	54.7086	420.962	226.028	154.285	197.271	29.2556	47.1908
